# Supplementary material for: Postgraduate pharmacist development- an evaluation of Jordanian pharmacist experiences to inform and shape an evidence-based professional development policy
Source: PLoS One. 2021 Jul 27;16(7):e0255026. doi: 10.1371/journal.pone.0255026 (PMC8315534; doi:10.1371/journal.pone.0255026)
Supplement: S1 Dataset — (XLSX) [file pone.0255026.s002.xlsx]

## Sheet: RMC
Speciality field	Speciality level	Gender	Age group	From which university you got your degree?	At your work place: Is there Pharmaceutical education and training infrastructures?	If you answered above question with yes, is such infrastructure being updated and reviewed on well-known regular basis	At your work place: Is there strategies and programmes for personal development and leadership skills?	If you answered above question with yes, are such programmes being updated and reviewed on well-known regular basis	At your work place: Is there any means of reward or incentive scheme for good working and superior achievements?	If you answered above question with yes, are such incentive being updated and reviewed on well-known regular basis	At your work place: Is there any means of reward or incentive scheme for research based work?	If you answered above question with yes, are such incentive being updated and reviewed on well-known regular basis	At your work place: is there a software program that helps managing the work ?	If there is a software program, what is it?	if you have a software program what would you suggest to make it more useful for your work	In your work: If you do not know some thing related to medicines, what is your first action	Generally, what is the best on line electronic references you recommend others to use for drug's related information? if more than one please list them in order	Do you have a direct and full access to the reference(s) you recommended in the question above?	Which of the following fields are most related to your work in pharmacy ?	To which extent you agree that the following course (Project Management) is needed for Pharmacists?	To which extent you agree that the following course (Cosmetics) is needed for Pharmacists?	To which extent you agree that the following course (Finance and Economy) is needed for Pharmacists?	To which extent you agree that the following course (Personal Development skills) is needed for Pharmacists?	To which extent you agree that the following course (Pharmaceutical Health Promotion) is needed for Pharmacists?	To which extent you agree that the following course (Advance counselling and communication skills) is needed for Pharmacists?	To which extent you agree that the following course (Ethical codes for medical practice) is needed for Pharmacists?	What other course(s) would you recommend to be added to the pharmacy curriculum? If more than one kindly list them according to priority	You may would like to explain and support your recommendation in the last question	Workshops: in the following questions If a university would like to support you with a building capacity training, which workshop you would attend? scale from 1-5 (Sponsored by the university, free for participants)	Professional coaching skills	Professional time managment	Personal communication skills	Team work (building teams and drive success)	Leadership related topics	If non of the suggested workshops could attract you, Please suggest other workshops	If you would have further official education, which of the following options you would choose ?	In your opinion: How can Academic institutions (universities) support your development?
Clinical related	Specialist	Male	31 - 40	JUST, Jordan	Education and training comes by experience	I do not know	Personal development and leadership skills come by experience	No	No, I only receive my salary and that it is	No	No, I only receive my salary and that it is	No	No, we do not have such program			I have a trusted reference (particular book, website, application ...etc) that I refer to		No	Therapeutics	10	1	10	10	5	10	5				5	5	5	5	5		Others
Supply related	Senior specialist	Female	41 - 50	University of Jordan	Education and training comes by experience	No	Yes and there is written policy for personal development and leadership	Yes	Yes, but its not clear nor fixed term	No	Yes, but its not clear nor fixed term	No	Yes, there is a program and I use it	Oracle	New version	I have a trusted reference (particular book, website, application ...etc) that I refer to		Yes	Other	8	3	8	10	10	10	5				5	5	5	5	5		Professional Diploma in Pharmaceutical Management
Supply related	Specialist assisstance	Male	31 - 40	University of jordan	Education and training comes by experience		Personal development and leadership skills come by experience		No, I only receive my salary and that it is		No, I only receive my salary and that it is		No, we do not have such program			I just search the internet (Google it)	Www.drug.com	No	OTC	10	7	10	10	8	10	6	Warehousing management and pharmaceutical supply chain			4	4	3	5	4		Professional Diploma in Pharmaceutical Management	Through experience sharing with my collegus and research
Supply related	Specialist	Male	41 - 50	Just	It is the responsibility for authorities ( for example, Pharmacist Association and others)	Yes	Yes, but not written	Yes	Yes, it is clearly explained and well-documented	Yes	Yes, but its not clear nor fixed term	Yes	Yes, there is a program and I use it			I just search the internet (Google it)		Yes	Pharmacology	8	3	10	9	6	10	6				3	3	4	2	4		Professional Diploma in Leadership
Supply related	Specialist	Male	41 - 50	التكنولوجيا	Yes and there is written policy for training and education	No	Personal development and leadership skills come by experience	No	Yes, it is clearly explained and well-documented	Yes	Yes, it is clearly explained and well-documented	Yes	Yes, there is a program and I use it	اوراكل		Other		No	Other	7	1	8	5	3	10	6				3	4	5	1	3		Other, PhD degree
Supply related	Resident	Female	22- 30	Just	Yes and there is written policy for training and education	Yes	Yes and there is written policy for personal development and leadership	Yes	No, I only receive my salary and that it is	I do not know	Yes, it is clearly explained and well-documented	Yes	No, we do not have such program	No		I have a trusted reference (particular book, website, application ...etc) that I refer to	Uptodate	Yes	Therapeutics	10	10	10	10	10	10	6	Industry	Tt	Training	3	4	5	5	5		Professional Diploma in Human Resource Management	Training
	Resident	Female	22- 30	university of Jordan	Yes and there is written policy for training and education	Yes	Yes and there is written policy for personal development and leadership	Yes	Yes, it is clearly explained and well-documented	Yes	Yes, it is clearly explained and well-documented	Yes	Yes, there is a program and I use it	hakeem		I just search the internet (Google it)	lexicomp	No	Pharmacology	7	6	6	8	7	10	6				1						Professional Diploma in Pharmaceutical Management
Supply related	Qulify resident	Female	31 - 40	Alzytoonah university	Education and training comes by experience		Personal development and leadership skills come by experience		No, I only receive my salary and that it is		No, I only receive my salary and that it is		Yes, there is a program and I use it	Hakeem		I ask one of the following: the senior, my peers or one expert		No	Pharmacology	10	3	1	7	6	10	6	Supply management			4	5	5	5	5		Professional Diploma in Pharmaceutical Management	By providing classes and workshops in such programs
Clinical related	Specialist assisstance	Female	31 - 40	Jordan university of science and technology	Yes, but not written	Yes	Yes and there is written policy for personal development and leadership	No	It is only the personal appreciation	I do not know	Yes, it is clearly explained and well-documented	Yes	Yes, there is a program and I use it	Hakeem	Nothing	I have a trusted reference (particular book, website, application ...etc) that I refer to	Webmed	No	Therapeutics	8	10	5	10	10	10	7	Antibiotics course	No		5	4	5	3	4		Others, Master degree	0.5
Clinical related	Specialist	Female	31 - 40	JUST and master from University of jordan	Yes and there is written policy for training and education	No	It is the responsibility for authorities ( for example, Pharmacist Association and others)		Yes, but its not clear nor fixed term	I do not know	Yes, it is clearly explained and well-documented	I do not know	Yes, there is a program and I use it	Hakeem		I have a trusted reference (particular book, website, application ...etc) that I refer to	Lexi	No	Therapeutics	10	10	7	10	7	10	7				1	2	3	4	5		Professional Diploma in Research Methods
	Specialist	Male	31 - 40	JUST	Yes and there is written policy for training and education	No	No, no need for such strategies and programmes , it is personal issues and efforts		No, I only receive my salary and that it is		No, I only receive my salary and that it is		No, we do not have such program			I just search the internet (Google it)	Drug.com	No	Pharmaceutical industry	9	5	8	10	8	10	7	Logistics and purchasing skills Leadership and managerial skill	Because in our job we miss these skills due to our routine work, and type of work		4	5	4	4	5		Professional Diploma in Leadership	It can support my development side by side with my experience
Clinical related	Senior specialist	Male	41 - 50	University of Jordan	Yes and there is written policy for training and education	Yes	No, no need for such strategies and programmes , it is personal issues and efforts		Yes, it is clearly explained and well-documented	Yes	Yes, it is clearly explained and well-documented	Yes	No, we do not have such program			I have a trusted reference (particular book, website, application ...etc) that I refer to	Up to date,,	No	Therapeutics	10	1	10	10	5	10	7	Therapeutics related skills	It’s very important for me to have such skills which are too useful in my specialt field		5	3	5	5	5	More advanced therapeutic and pharmacoecnomics skills	Other, PhD degree	By full scholarship program
Clinical related	Senior specialist	Female	41 - 50	Jordan University	Yes and there is written policy for training and education	Yes	Yes and there is written policy for personal development and leadership	Yes	Yes, it is clearly explained and well-documented	Yes	Yes, it is clearly explained and well-documented	Yes	Yes, there is a program and I use it	Midatabank decumentation program		Drug informationa and toxicology centre	Uptodate Medcines complete including reviwed updated references such as BNF ,BNFc,AHFS,Martindale,and others Micromedex	Yes	Other	9	9	9	10	8	10	8				4	4	5	5	5		Other, PhD degree
Supply related	Specialist	Female	41 - 50	Jordan university of since and technology	Yes and there is written policy for training and education	No	No, no need for such strategies and programmes , it is personal issues and efforts		Yes, but its not clear nor fixed term	No	Yes, but its not clear nor fixed term	No	No, we do not have such program			I just search the internet (Google it)			Other	8	9	8	10	10	10	8					4	5	4	4		Professional Diploma in Pharmaceutical Management
	Specialist	Male	31 - 40	JUST	Yes, but not written	No	No, no need for such strategies and programmes , it is personal issues and efforts		No, I only receive my salary and that it is		No, I only receive my salary and that it is		No, we do not have such program			I just search the internet (Google it)	Drug.com	No	Pharmaceutical industry	8	5	8	10	8	10	8	Logistics and purchasing skills Leadership and management skills	Because in our routine work, and type of our work we miss these skills		4	4	5	5	5		Others, Master degree	Side by side with our experience, the academic certification can give support for us.
Supply related	Specialist	Female	41 - 50	Jordan and bradford universities	Education and training comes by experience		Personal development and leadership skills come by experience		It is only the personal appreciation		No, I only receive my salary and that it is		Yes, there is a program and I use it	Oracle	No thing it is so good	I just search the internet (Google it)	Pubmed	No	Other	8	5	9	8	8	10	8	Supply management	To make pharmacist more aware how to deal about stock managment	Personnel development skills	4	4	5	4	4		Professional Diploma in Pharmaceutical Management	I don not know
Clinical related	Resident	Female	22- 30	Jordan university of science and technology	Education and training comes by experience	I do not know	No, no need for such strategies and programmes , it is personal issues and efforts	No	No, I only receive my salary and that it is	I do not know	No, I only receive my salary and that it is	I do not know	No, we do not have such program	لا يوجد	لا يوجد	I have a trusted reference (particular book, website, application ...etc) that I refer to	Medscap	Yes	Therapeutics	5	10	8	10	8	10	8	New theraputics updates and guidelines	-	Professional time management	5	5	5	5	5	None	Others, Master degree	Workshops
Clinical related	Resident	Female	22- 30	University of Jordan	Yes and there is written policy for training and education	I do not know	Personal development and leadership skills come by experience		Other answer		No, I only receive my salary and that it is		Yes, there is a program and I use it	Hakeem		I just search the internet (Google it)	Drug.com medscape	No	Therapeutics	10	10	10	10	10	10	8		Research and analysis		2	3	5	3	3		Professional Diploma in Research Methods	Workshops and training
Supply related	Specialist assisstance	Female	31 - 40	The university of Jordan	Yes, but not written	Yes	It is the responsibility for authorities ( for example, Pharmacist Association and others)	No	Yes, it is clearly explained and well-documented	Yes	No, I only receive my salary and that it is	I do not know	No, we do not have such program			I ask one of the following: the senior, my peers or one expert		No	Pharmacology	6	8	9	10	9	10	9				5	5	5	5	5		Professional Diploma in Pharmaceutical Marketing
Clinical related	Specialist	Female	31 - 40	Ju	Yes and there is written policy for training and education	Yes	Personal development and leadership skills come by experience		Yes, it is clearly explained and well-documented	Yes	No, I only receive my salary and that it is		Yes, there is a program but I do not use it frequently	Hakeem	More access to patient information	I have a trusted reference (particular book, website, application ...etc) that I refer to	Medscape	Yes	Therapeutics	8	4	8	8	4	10	9			Communication and patient counseling	5	5	5	5	5		Other, PhD degree
Clinical related	Specialist	Female	41 - 50	Jordanian university	Education and training comes by experience		Personal development and leadership skills come by experience		Yes, but its not clear nor fixed term	No	Yes, but its not clear nor fixed term	I do not know	Yes, there is a program and I use it	Hakeem	Back office needed	I have a trusted reference (particular book, website, application ...etc) that I refer to	Uptodate	Yes	Therapeutics	7	7	9	10	7	10	9	Toxicology courses pharmacy care courses,			3	3	4	4	5			By participating in clinical courses and continious education
Supply related	Specialist	Female	31 - 40	university of jordan	Yes and there is written policy for training and education	Yes	Yes and there is written policy for personal development and leadership	Yes	Yes, it is clearly explained and well-documented	Yes	Yes, it is clearly explained and well-documented	Yes	Yes, there is a program and I use it	برنامج حكيم ونظام حوسبة الخدمات		I have a trusted reference (particular book, website, application ...etc) that I refer to		Yes	Pharmacology	9	6	9	9	9	10	9				3	5	5	5	4		Professional Diploma in Pharmaceutical Marketing
Clinical related	Specialist assisstance	Female	31 - 40	Jordan university of scince and technology	Education and training comes by experience		Personal development and leadership skills come by experience		Other answer		No, I only receive my salary and that it is		Yes, there is a program and I use it	Hakeem	If there is a link between drug stock and the dispensed drug.	I have a trusted reference (particular book, website, application ...etc) that I refer to		No	Therapeutics	8	10	9	10	10	10	9	Research methodology Operations management Cost management Organization behavior	It will develop the work with less errors. Make a reliable reference that will help us during tenders discussions How to deal in professional manner with a different personalities and reactions.	Leadership related topics	4	4	4	5	5		Professional Diploma in Research Methods	Workshops in different topics
Clinical related	under training	Female	22- 30	Jordan university of science and technology	Yes, but not written	Yes	No, no need for such strategies and programmes , it is personal issues and efforts		No, I only receive my salary and that it is		No, I only receive my salary and that it is		No, we do not have such program		To manage the process of prescribing drug	I have a trusted reference (particular book, website, application ...etc) that I refer to	Uptodate and lexicomp and acesspharmacy	No	Therapeutics	3	10	4	9	9	10	9				5	5	5	5	5		Other, PhD degree
Clinical related	Resident	Female	22- 30	Just university	Yes and there is written policy for training and education	Yes	Yes, but not written	Yes	No, I only receive my salary and that it is		No, I only receive my salary and that it is		No, we do not have such program			I just search the internet (Google it)	Medscape Jodrugs Rx list	Yes	OTC	8	10	10	10	8	10	9	Ivf drugs	We have no enough information about ivf and ivf meds			5					Other, PhD degree
Supply related	Resident	Female	22- 30	الجامعه الاردنيه	Yes and there is written policy for training and education	I do not know	Personal development and leadership skills come by experience		No, I only receive my salary and that it is		No, I only receive my salary and that it is		Yes, there is a program and I use it	Oracle		I have a trusted reference (particular book, website, application ...etc) that I refer to	Drugs.com	No	Other	8	8	10	10	8	10	9				5	4	5	4	4		Others, Master degree	More training coarses
Clinical related	Resident	Female	22- 30	Jordan university of science and technology	Education and training comes by experience		Personal development and leadership skills come by experience		Yes, but its not clear nor fixed term		Yes, but its not clear nor fixed term	I do not know	No, we do not have such program			I have a trusted reference (particular book, website, application ...etc) that I refer to	Drugs.com	Yes	Therapeutics	10	6	3	10	5	10	9	The most common Drug -drug interactions			5	5	5	5	5		Other, PhD degree
Clinical related	Specialist	Female	41 - 50	Jordan university	Yes and there is written policy for training and education	Yes	Yes and there is written policy for personal development and leadership	Yes	Yes, it is clearly explained and well-documented	Yes	Yes, but its not clear nor fixed term	Yes	Yes, there is a program and I use it	RMS oracle program. And hakeem		Drug informationa and toxicology centre	Up-to-date.	No	Therapeutics	10	1	9	10	9	10	10	Quality management and infection control	To decrease MDR		5	5	5	5	5		Professional Diploma in Leadership
Supply related	Specialist	Female	31 - 40	University of jordan	Yes and there is written policy for training and education	Yes			Yes, it is clearly explained and well-documented	Yes	Yes, it is clearly explained and well-documented	Yes	Yes, there is a program and I use it	نظام الحوسبة اوراكيل		I just search the internet (Google it)	Drugs.com	Yes	Pharmacology	10	10	10	10	10	10	10				5	5	5	5	5	Logistics issues	Professional Diploma in Pharmaceutical Management	By training and events
Clinical related	Resident	Female	22- 30	JUH	Yes, but not written	No	It is the responsibility for authorities ( for example, Pharmacist Association and others)	No	No, I only receive my salary and that it is	I do not know	No, I only receive my salary and that it is	No	Yes, there is a program and I use it			I have a trusted reference (particular book, website, application ...etc) that I refer to		Yes	Therapeutics	9	10	10	10	10	10	10				5	5	5	5	5		Professional Diploma in Pharmaceutical Marketing
Clinical related	Specialist	Female	31 - 40	Jordan	Yes and there is written policy for training and education	I do not know	Personal development and leadership skills come by experience		No, I only receive my salary and that it is		No, I only receive my salary and that it is		Yes, there is a program and I use it			I have a trusted reference (particular book, website, application ...etc) that I refer to	Uptodate	No	Therapeutics	9	6	6	9	10	10	10				4	4	4	3	5		Professional Diploma in Leadership
Clinical related	Specialist	Female	31 - 40	Jordan university	Education and training comes by experience		Personal development and leadership skills come by experience		No, I only receive my salary and that it is		Yes, but its not clear nor fixed term		No, we do not have such program			I just search the internet (Google it)		Yes	Therapeutics	8	10	10	10	10	10	10				5	5	5	5	5		Professional Diploma in Leadership
Clinical related	Specialist assisstance	Female	31 - 40	جامعة العلوم والتكنولوجيا الاردنية	Education and training comes by experience	I do not know	Personal development and leadership skills come by experience	No	No, I only receive my salary and that it is	I do not know	Yes, it is clearly explained and well-documented	Yes	Yes, there is a program and I use it	Hakeem	I suggest to be quicker	I have a trusted reference (particular book, website, application ...etc) that I refer to	Medlineplus Pubmed Drugs.com	Yes	Therapeutics	5	10	9	8	8	10	10	Total parenteral nutrition Iv drug compatabilities Iv dugs and tpn compatabilities	Tpn calculation and preparation is the resbonsabilities of pharmacists		2	3	4	4	5		Others, Master degree	By good training in hospitals and community pharmacies
Supply related	Consultant	Female	51 - 60	JUST	Yes and there is written policy for training and education	Yes	Personal development and leadership skills come by experience		No, I only receive my salary and that it is		No, I only receive my salary and that it is		Yes, there is a program but I do not use it frequently	Hakym	Needs some modification	I have a trusted reference (particular book, website, application ...etc) that I refer to	Drug information handbook	Yes	Therapeutics	10	8	10	10	10	10	10				5	5	5	5	5		Other, PhD degree	Degrees ,workshops , conferences or training courses
Clinical related	Specialist	Male	31 - 40	الاردنيه	Yes, but not written	Yes	It is the responsibility for authorities ( for example, Pharmacist Association and others)		No, I only receive my salary and that it is	No	No, I only receive my salary and that it is		No, we do not have such program			I have a trusted reference (particular book, website, application ...etc) that I refer to	Drug. Com. Lexi. Com. Uptodate	Yes	Therapeutics	7	1	5	9	9	10	10				4	4	5	5	5		Professional Diploma in Research Methods
Supply related	Resident	Male	22- 30	The university of Jordan	Yes and there is written policy for training and education	No	Yes, but not written	No	Yes, but its not clear nor fixed term	No	Yes, but its not clear nor fixed term	No	Yes, there is a program and I use it			I have a trusted reference (particular book, website, application ...etc) that I refer to	Uptodate.com, dipero pharmacotherapy handbook	Yes	Pharmacology	10	5	10	10	10	10	10	Evidence based medicine		Personal development skills	5	5	5	5	5		Others, Master degree
Supply related	Specialist	Female	31 - 40	Jordan university of science and technology	Yes and there is written policy for training and education	Yes	Yes, but not written	No	Yes, but its not clear nor fixed term	I do not know	No, I only receive my salary and that it is	No	Yes, there is a program and I use it			I just search the internet (Google it)		No	Other	10	8	10	10	10	10	10				3	4	5	4	4		Professional Diploma in Pharmaceutical Marketing
Clinical related	Qulify resident	Female	31 - 40	Jordan university of science and technology	Yes and there is written policy for training and education	Yes	Yes and there is written policy for personal development and leadership	Yes	Yes, it is clearly explained and well-documented	Yes	Yes, it is clearly explained and well-documented	Yes	Yes, there is a program and I use it	Hakim program	Should be more faster	I have a trusted reference (particular book, website, application ...etc) that I refer to	Medscape	Yes	Therapeutics	8	8	8	10	10	10	10	Patient counselling , patient care	Introduce a best pharmaceutical service		4	4	4	4	4		Professional Diploma in Pharmaceutical Management	Focusing on the practical side
Clinical related	Qulify resident	Female	31 - 40	JUST	Education and training comes by experience		Personal development and leadership skills come by experience		Yes, but its not clear nor fixed term	I do not know	Yes, but its not clear nor fixed term	I do not know	No, we do not have such program				WebMD / lexi	Yes	Therapeutics	10	10	10	10	10	10	10				5	5	5	5	5		Professional Diploma in Research Methods
Supply related	Specialist	Male	31 - 40	جامعة الاسراء الاهلية	Yes and there is written policy for training and education	Yes	Yes, but not written	Yes	Yes, it is clearly explained and well-documented	Yes	Yes, it is clearly explained and well-documented	Yes	Yes, there is a program and I use it	برنامج حوسبة الخدمات +حكيم	1- ربط مستودعات المستشفيات مع المستودعات الطبية الرئيسية والعمل على مطابقة الأرصدة الكترونيا 2- ربط العمل من خلال شبكة الكترونية داخلية لتبادل الكتب والتعليمات من مما يسهل عملية التواصل 3-العمل على حوسبة العمليات اليومية لاضابير العطاءات من خلال إدخال إي إجراء ورقي من خلال ماسحات ضوءية ويتم تخزينها على ملف العطاء	I just search the internet (Google it)	Doctorcenter.com	No	Pharmacology	10	9	10	10	9	10	10	Logistic management	من أجل تطوير قدرات الصيدلاني على أدارة المخزون والعمل على بناء نظام تزويدي متزن يقوم على دراسات مبنية على اساس تعليمي متطور يواكب التطور في مجال المهنة		5	5	4	5	5		Professional Diploma in Pharmaceutical Management
Supply related	Senior specialist		41 - 50	Jordan University	Yes and there is written policy for training and education	I do not know	Yes and there is written policy for personal development and leadership	Yes	Yes, it is clearly explained and well-documented	I do not know	Yes, it is clearly explained and well-documented	I do not know	Yes, there is a program and I use it			Drug informationa and toxicology centre			Pharmacology	9	5	7	10	9	10	10				3	3	2	2	2		Other, PhD degree
Clinical related	Specialist	Female	31 - 40	Just	Education and training comes by experience	I do not know	Personal development and leadership skills come by experience		Other answer	I do not know	No, I only receive my salary and that it is	I do not know	Yes, there is a program and I use it	Hakeem	Nothing	I have a trusted reference (particular book, website, application ...etc) that I refer to	Google	Yes	Other	5	5	10	10	10	10	10				3	5	5	5	5		Others
Supply related	Specialist	Female	31 - 40	University of jordan	Education and training comes by experience		Personal development and leadership skills come by experience		No, I only receive my salary and that it is		No, I only receive my salary and that it is		Yes, there is a program and I use it	Oracle	Update of this program	I have a trusted reference (particular book, website, application ...etc) that I refer to		No	Other	7	5	7	9	9	10	10				5	5	5	5	5		Professional Diploma in Pharmaceutical Management
Clinical related	Senior specialist	Female	41 - 50	JUST	Education and training comes by experience		Personal development and leadership skills come by experience		It is only the personal appreciation		Yes, it is clearly explained and well-documented	I do not know	Yes, there is a program and I use it	Hakeem		Drug informationa and toxicology centre			Therapeutics	10	8	10	10	10	10	10				4	5	5	5	5		Professional Diploma in Human Resource Management
Supply related	Senior specialist	Female	41 - 50	Jordan University	Yes and there is written policy for training and education	Yes	Yes and there is written policy for personal development and leadership	Yes	Yes, it is clearly explained and well-documented	Yes	Yes, but its not clear nor fixed term	I do not know	No, we do not have such program			Drug informationa and toxicology centre		No	Other	9	8	10	10	10	10	10				4	4	4	5	5		Professional Diploma in Pharmaceutical Marketing
Supply related	Specialist assisstance	Female	31 - 40	JU	Yes and there is written policy for training and education	Yes	Yes and there is written policy for personal development and leadership	Yes	Yes, it is clearly explained and well-documented	Yes	Yes, it is clearly explained and well-documented	I do not know	Yes, there is a program and I use it	Hakeem		I just search the internet (Google it)	Drugs. Com	Yes	Other	10	10	10	10	10	10	10	Self confidence
Clinical related	Specialist	Male	31 - 40	Baghdad university	Yes and there is written policy for training and education	Yes	Yes and there is written policy for personal development and leadership	Yes	Yes, it is clearly explained and well-documented	Yes	Yes, it is clearly explained and well-documented	Yes	Yes, there is a program and I use it	Dispinsing software	Yes	I have a trusted reference (particular book, website, application ...etc) that I refer to	Up-to-date	No	Pharmacology	10	10	10	10	10	10	10
Clinical related	Specialist	Female	31 - 40	Just	Education and training comes by experience	I do not know	Personal development and leadership skills come by experience		Other answer	I do not know	No, I only receive my salary and that it is	I do not know	Yes, there is a program and I use it	Hakeem	Nothing	I have a trusted reference (particular book, website, application ...etc) that I refer to	Google	Yes	Other	5	5	10	10	10	10	10				3	5	5	5	5		Others
Clinical related	Resident	Female	22- 30	University of jordan	Yes and there is written policy for training and education	Yes	Personal development and leadership skills come by experience		Yes, it is clearly explained and well-documented	Yes	Yes, it is clearly explained and well-documented	Yes	Yes, there is a program and I use it	Hakeem		I have a trusted reference (particular book, website, application ...etc) that I refer to	Lexicomp app	Yes	Therapeutics	10	10	9	10	10	10	10	Quality management			4	5	5	5	5		Professional Diploma in Pharmaceutical Management
Clinical related	Specialist	Female	41 - 50	Jordan university	Yes and there is written policy for training and education	Yes	Yes and there is written policy for personal development and leadership	Yes	Yes, it is clearly explained and well-documented	Yes	Yes, it is clearly explained and well-documented	Yes	Yes, there is a program and I use it	Hakeem		Drug informationa and toxicology centre	Up to date	No	Therapeutics	9	1	10	10	10	10	10				5	5	5	5	5		Professional Diploma in Research Methods
Supply related	Senior specialist	Female	41 - 50	University of Jordan	Yes and there is written policy for training and education	I do not know	Personal development and leadership skills come by experience		It is only the personal appreciation		No, I only receive my salary and that it is		Yes, there is a program and I use it	Oracle system		I have a trusted reference (particular book, website, application ...etc) that I refer to	BNF	No	Other	7	3	10	10	10	10	10	Leadership and management			5	5	5	5	5		Professional Diploma in Pharmaceutical Management
Supply related	Specialist assisstance	Male	41 - 50	Jordan university of science and technology	Yes, but not written	No	Yes, but not written	No	Yes, but its not clear nor fixed term	No	No, I only receive my salary and that it is		Yes, there is a program and I use it	Hakeem	Update the pharmaceutical items on the software	I ask one of the following: the senior, my peers or one expert	Drug.com	Yes	Pharmacology	10	5	8	10	10	10	10				5	5	5	5	5		Professional Diploma in Pharmaceutical Marketing
Clinical related	Consultant	Male	51 - 60	JUST	Yes and there is written policy for training and education	Yes	Yes and there is written policy for personal development and leadership	Yes	Yes, it is clearly explained and well-documented	Yes	Yes, it is clearly explained and well-documented	Yes	Yes, there is a program and I use it	Hakem	To be updated	I just search the internet (Google it)	Update Micromedix	No	Therapeutics	10	9	10	10	10	10	10				5	5	5	5	5		Professional Diploma in Leadership	Offering workshops and training courses
Clinical related	Specialist	Female	31 - 40	Jordan University of Science and Technology	Education and training comes by experience		Yes, but not written	Yes	It is only the personal appreciation		Yes, it is clearly explained and well-documented	Yes	Yes, there is a program and I use it	My data bank	Renewed annually	I have a trusted reference (particular book, website, application ...etc) that I refer to	Uptodate, medscape, NICE, EMC	Yes	Therapeutics	8	4	5	10	5	10	10				5	4	5	5	5		Professional Diploma in Research Methods	Offer clinical PhD programs
Clinical related	Specialist assisstance	Female	31 - 40	Jordan university for science and technology	Yes and there is written policy for training and education	Yes	Yes and there is written policy for personal development and leadership	Yes	Yes, it is clearly explained and well-documented	I do not know	Yes, it is clearly explained and well-documented	Yes	Yes, there is a program and I use it	Hakeem		I have a trusted reference (particular book, website, application ...etc) that I refer to	1)Lexicomp... 2)uptodate 3) pubmed database 4)cochran library 5)medline plus database 6)ask.com	Yes	Therapeutics	10	7	10	10	10	10	10	Research and statistic . Evidence based medicine. Health care leadership	Pharmacist need to develop thier own skills in writing a research or to decide weather the article or guidline that we want to use is of good quality or not...this will not be possible unless we trianed our staff to do so ..		4	4	5	5	5		Professional Diploma in Leadership	By employing a well trusted trained staff..
Supply related	Qulify resident	Female	31 - 40	JUST	Education and training comes by experience	I do not know	Personal development and leadership skills come by experience	No	No, I only receive my salary and that it is	I do not know	No, I only receive my salary and that it is	I do not know	Yes, there is a program and I use it			I have a trusted reference (particular book, website, application ...etc) that I refer to	Drug bank	Yes		6	2	8	10	8	10	10				5	5	5	5	5		Professional Diploma in Research Methods
Supply related	Resident	Female	22- 30	Jordan University Of Science and Technology	Education and training comes by experience		Personal development and leadership skills come by experience		No, I only receive my salary and that it is		No, I only receive my salary and that it is		No, we do not have such program			I just search the internet (Google it)	Uptodate and lexicomp	Yes	Other	8	5	7	10	10	10	10				5	5	5	5	5		Other, PhD degree
Supply related	Resident	Female	22- 30	Jordan university of science and technology	Education and training comes by experience	Yes	Personal development and leadership skills come by experience	Yes	Yes, it is clearly explained and well-documented	Yes	Yes, it is clearly explained and well-documented	Yes	No, we do not have such program			I have a trusted reference (particular book, website, application ...etc) that I refer to		Yes	Other	10	10	10	10	10	10	10				5	4	5	4	5		Professional Diploma in Pharmaceutical Management
Supply related	Resident	Female	22- 30	Jordan university of science and technology	Yes and there is written policy for training and education	Yes	Yes, but not written	Yes	It is only the personal appreciation		No, I only receive my salary and that it is		No, we do not have such program			I ask one of the following: the senior, my peers or one expert			Therapeutics	8	10	8	10	9	10	10				3	4	5	3	5		Professional Diploma in Leadership
Supply related	Qulify resident	Female	31 - 40	Jordan university	Yes and there is written policy for training and education	Yes	Personal development and leadership skills come by experience	No	Yes, but its not clear nor fixed term	I do not know	Yes, but its not clear nor fixed term	I do not know	Yes, there is a program and I use it	Hakeem , excel , word progams		I have a trusted reference (particular book, website, application ...etc) that I refer to	Www.drugs.com	Yes	Pharmacology	8	6	5	10	5	10	10	Leadershìp and problem solving skills courses			4	4	3	3	4		Professional Diploma in Pharmaceutical Management
Supply related	Senior specialist	Female	41 - 50	Jordan university + bradford university	Yes and there is written policy for training and education	No	Personal development and leadership skills come by experience		Yes, it is clearly explained and well-documented	I do not know	No, I only receive my salary and that it is		Yes, there is a program but I do not use it frequently	Oracle		I just search the internet (Google it)	Pubmed	No	Pharmacology	8	8	10	10	9	10	10	Drug supply management			4	5	5	5	5		Professional Diploma in Pharmaceutical Management	By contineous training programmes
	under training	Female	22- 30	العلوم و التكنولوجيا الاردنية	Yes, but not written	I do not know	Personal development and leadership skills come by experience	No	Yes, but its not clear nor fixed term	I do not know	No, I only receive my salary and that it is	I do not know	No, we do not have such program			I just search the internet (Google it)	Jodrugs	No	Pharmacology	10	10	7	10	10	10	10				5	5	5	5	5		Professional Diploma in Pharmaceutical Management
Clinical related	Qulify resident	Female	31 - 40	J U ST	Yes and there is written policy for training and education	Yes	Yes and there is written policy for personal development and leadership	Yes	Yes, it is clearly explained and well-documented	Yes	Yes, it is clearly explained and well-documented	Yes	No, we do not have such program			I have a trusted reference (particular book, website, application ...etc) that I refer to	https://www.fda.gov/drugs/resourcesforyou/consumers/default.htm	Yes	Pharmacology	9	5	5	10	10	10	10				5	5	5	5	5		Others, Master degree	Increase my knowledge beside working
Supply related	Resident	Female	22- 30	Jordan univercity	Education and training comes by experience		Personal development and leadership skills come by experience		It is only the personal appreciation		No, I only receive my salary and that it is		Yes, there is a program and I use it			I ask one of the following: the senior, my peers or one expert		No	Pharmaceutical industry	10	5	5	10	5	10	10				5	5	5	5	5		Professional Diploma in Pharmaceutical Management
Clinical related	Resident	Female	22- 30	Jordan university for science and technology	Education and training comes by experience	No	Personal development and leadership skills come by experience	No	No, I only receive my salary and that it is	No	No, I only receive my salary and that it is	No	No, we do not have such program			I just search the internet (Google it)	Google.. Jfda	Yes	Therapeutics	7	5	3	10	10	10	10				5	5	5	5	5		Other, PhD degree
Supply related	Resident	Female	22- 30	Just	Education and training comes by experience		Personal development and leadership skills come by experience		Yes, it is clearly explained and well-documented	Yes	Yes, but its not clear nor fixed term	No	No, we do not have such program			I have a trusted reference (particular book, website, application ...etc) that I refer to	Drugs .com	Yes	Pharmacology	5	9	10	10	10	10	10	More course of pharmacutics	Needed in our job especially in councelling some drugs like cream oin..etc		3	5	5	4	4		Professional Diploma in Pharmaceutical Marketing	Make apply to what we study before graduate to make contact with our work precisely
Supply related	Specialist	Female	31 - 40	Just	Education and training comes by experience	No	Personal development and leadership skills come by experience	Yes	No, I only receive my salary and that it is	Yes		Yes	No, we do not have such program			I have a trusted reference (particular book, website, application ...etc) that I refer to	Pubmed	Yes	Other	10	10	9	10	10	10	10		Leadership skills	5	5	5	5	5	5	None	Professional Diploma in Pharmaceutical Marketing	It's very useful
Clinical related	Resident	Female	22- 30	JUH	Yes, but not written	No	It is the responsibility for authorities ( for example, Pharmacist Association and others)	No	No, I only receive my salary and that it is	I do not know	No, I only receive my salary and that it is	No	Yes, there is a program and I use it			I have a trusted reference (particular book, website, application ...etc) that I refer to		Yes	Therapeutics	9	10	10	10	10	10	10				5	5	5	5	5		Professional Diploma in Pharmaceutical Marketing
Supply related	Resident	Female	22- 30	JU	Yes, but not written	Yes	No, no need for such strategies and programmes , it is personal issues and efforts		Yes, but its not clear nor fixed term	No	Yes, but its not clear nor fixed term	No	No, we do not have such program			I have a trusted reference (particular book, website, application ...etc) that I refer to	JoDrugs	Yes	Other	10	10	10	9	10	10	10				5	5	4	4	5		Professional Diploma in Pharmaceutical Marketing
Clinical related	Resident	Female	22- 30	جامعة الزيتونة الاردنية الخاصة	Yes, but not written	I do not know	Personal development and leadership skills come by experience	No	Yes, but its not clear nor fixed term	No	Yes, but its not clear nor fixed term	No	Yes, there is a program and I use it	حكيم	متابعة دورية للادوية لمعرفة الادوية الجديدة و القديمة للمريض	I ask one of the following: the senior, my peers or one expert	Medscape	Yes	Pharmacology	8	5	5	10	10	10	10	Good practice for dose management	For patient health	Pharmaceutical health promotion	5	5	5	5	5		Professional Diploma in Pharmaceutical Marketing	Training programs
Clinical related	Resident	Female	22- 30	University of Jordan	Yes and there is written policy for training and education	Yes	No, no need for such strategies and programmes , it is personal issues and efforts	No	It is only the personal appreciation		Yes, but its not clear nor fixed term	I do not know	Yes, there is a program and I use it	Hakim		I have a trusted reference (particular book, website, application ...etc) that I refer to	Www.uptodate.com	No	Therapeutics	9	9	9	10	7	10	10				5	5	5	5	5		Professional Diploma in Leadership
Supply related	Resident	Female	22- 30	jordan university of science and technology	Yes, but not written	Yes	Yes, but not written	Yes	Yes, it is clearly explained and well-documented	Yes	Yes, but its not clear nor fixed term	I do not know	Yes, there is a program and I use it	Hakeem	توضيح اكثر للجرعة الدوائية بشكل مفصل	I have a trusted reference (particular book, website, application ...etc) that I refer to	drugs.com	Yes	Therapeutics	8	10	6	10	10	10	10	0	0		3	5	5	5	5	0	Professional Diploma in Pharmaceutical Management	التواصل مع خريجيها من خلال ايميل الجامعة و عمل مؤتمرات للخريجيبن من وقت لأخر
Clinical related	Resident	Female	22- 30	جامعة العلوم والتكنولوجيا	Yes and there is written policy for training and education	Yes	Personal development and leadership skills come by experience		No, I only receive my salary and that it is		No, I only receive my salary and that it is		Yes, there is a program and I use it	excel	Yes	I have a trusted reference (particular book, website, application ...etc) that I refer to	Lexi	No	Therapeutics	5	5	7	9	10	10	10			team work	3	4	5	5	4	Counsling and comunication skills	Others, Master degree	It offers all requirments for the student from resources and official training
Supply related	Specialist	Female	31 - 40	Ju	Yes and there is written policy for training and education	Yes	Yes and there is written policy for personal development and leadership	Yes		Yes	Yes, it is clearly explained and well-documented	Yes		Hakeem		Drug informationa and toxicology centre	Lexi	No	Pharmacology	10	1	10	10	9	10	10				5	5	5	4	5		Professional Diploma in Research Methods
Clinical related	Resident	Female	22- 30	الاردنية	Yes and there is written policy for training and education	Yes	Yes and there is written policy for personal development and leadership	Yes	Yes, it is clearly explained and well-documented	Yes	Yes, it is clearly explained and well-documented		Yes, there is a program and I use it	Hakeem		I have a trusted reference (particular book, website, application ...etc) that I refer to	Up to date	No	Therapeutics	10	1	10	10	10	10	10				5	5	5	5	5		Professional Diploma in Research Methods
Clinical related	under training	Female	22- 30	Jordan university	Yes and there is written policy for training and education	Yes			Yes, it is clearly explained and well-documented	I do not know			Yes, there is a program and I use it	Hakeem		I have a trusted reference (particular book, website, application ...etc) that I refer to	www.uptodate.com www.drugs.com www.medscape.com AccessPharmacy www.globalrph.com MedlinePlus	No	Therapeutics	8	6	9	10	10	10	10				4	4	5	5	5		Professional Diploma in Research Methods
Clinical related	Resident	Female	22- 30	Jordan University of sceince and technology	Yes and there is written policy for training and education	Yes	Personal development and leadership skills come by experience		No, I only receive my salary and that it is		No, I only receive my salary and that it is		Yes, there is a program and I use it	Hakeem	-	I have a trusted reference (particular book, website, application ...etc) that I refer to	Lexi.com ... Uptodate	No	Therapeutics	9	7	9	9	8	10	10				4	5	5	4	5		Other, PhD degree
Clinical related	Resident	Female	22- 30	university of jordan	Yes and there is written policy for training and education	Yes	No, no need for such strategies and programmes , it is personal issues and efforts	No	Yes, but its not clear nor fixed term	No	Yes, but its not clear nor fixed term	No	Yes, there is a program and I use it	Hakeem	if there was abreak down in hakeem there is no backup system	I have a trusted reference (particular book, website, application ...etc) that I refer to	medscape	Yes	Therapeutics	8	7	7	10	9	10	10				4	4	5	5	4		Professional Diploma in Research Methods
Clinical related	Resident	Female	22- 30	University of Jordan	Yes and there is written policy for training and education	Yes	Personal development and leadership skills come by experience	No	Other answer	I do not know	Yes, it is clearly explained and well-documented	Yes	Yes, there is a program and I use it	Hakeem	Must be more fast action	I have a trusted reference (particular book, website, application ...etc) that I refer to	Website	Yes	Therapeutics	8	8	7	10	10	10	10	Patient counseling	Basic side must be known from all pharmacist	4	5	5	5	5	4		Professional Diploma in Leadership	تطبيق المقترحات على أرض الواقع
Supply related	Qulify resident	Female	31 - 40	University of jordan	Yes and there is written policy for training and education	Yes	Yes and there is written policy for personal development and leadership	Yes	Yes, it is clearly explained and well-documented	Yes	Yes, it is clearly explained and well-documented	Yes	No, we do not have such program		Oracle	I have a trusted reference (particular book, website, application ...etc) that I refer to	Drugscom	No	Other	10	10	10	10	10	10	10	Pharmacoeconomy			5	5	5	5	5		Professional Diploma in Pharmaceutical Marketing	Continuose education
Clinical related	Qulify resident	Female	22- 30	جامعه الزيتونه	Yes, but not written	I do not know	Yes, but not written	No	No, I only receive my salary and that it is	No	No, I only receive my salary and that it is	No	Yes, there is a program and I use it	حكيم		I just search the internet (Google it)	Drug.com	Yes	Therapeutics	8	9	8	10	8	9	5										Professional Diploma in Leadership
Clinical related	Specialist	Female	31 - 40	Just	Yes and there is written policy for training and education		Yes and there is written policy for personal development and leadership	No	Yes, it is clearly explained and well-documented	Yes	Yes, it is clearly explained and well-documented	Yes	Yes, there is a program and I use it	Excell word	Nothing	I have a trusted reference (particular book, website, application ...etc) that I refer to	Up to date	Yes	Other	6	7	7	9	8	9	5	Nothing	..	5	3	3	3	4	4		Professional Diploma in Leadership
Clinical related	Specialist	Male	41 - 50	ماجستير صيدله سريريه الجامعه الاردنيه	Education and training comes by experience		Personal development and leadership skills come by experience		No, I only receive my salary and that it is		No, I only receive my salary and that it is		No, we do not have such program			I just search the internet (Google it)	Lexicomp Mediscape	Yes	Other	10	10	10	10	7	9	6				5	5	5	4	5		Other, PhD degree	Courses
Clinical related	Specialist assisstance	Female	31 - 40	Alisra university	Yes and there is written policy for training and education	Yes	Yes and there is written policy for personal development and leadership	Yes	Yes, it is clearly explained and well-documented	Yes	Yes, it is clearly explained and well-documented	Yes	Yes, there is a program and I use it			I have a trusted reference (particular book, website, application ...etc) that I refer to		Yes	Other	5	8	5	8	6	9	7				5	5	5	5	5		Professional Diploma in Leadership
Supply related	Resident	Female	31 - 40	العلوم و التكنولوجيا	Education and training comes by experience	I do not know	It is the responsibility for authorities ( for example, Pharmacist Association and others)	No	Yes, but its not clear nor fixed term	No	No, I only receive my salary and that it is	No	Yes, there is a program and I use it	Oracle		I just search the internet (Google it)			Other	7	4	9	10	8	9	7				4	4	5	4	4		Other, PhD degree
Clinical related	Senior specialist	Female	41 - 50	تكنو	Yes, but not written	No	Personal development and leadership skills come by experience		Yes, but its not clear nor fixed term		No, I only receive my salary and that it is		Yes, there is a program and I use it			I just search the internet (Google it)			Pharmacology	6	10	10	9	8	9	7				3	4	2	5	1		Professional Diploma in Leadership
Supply related	Specialist	Male	31 - 40	Jordan university of science and technology	Yes and there is written policy for training and education	Yes	Yes and there is written policy for personal development and leadership	Yes	Yes, it is clearly explained and well-documented	Yes	No, I only receive my salary and that it is	No	Yes, there is a program and I use it	HR program	No	I have a trusted reference (particular book, website, application ...etc) that I refer to	Google	No	Other	9	1	8	8	2	9	7	Supply course	No		3	4	4	5	4		Others, Master degree
Supply related	Resident	Female	22- 30	الجامعةالاردنية	Education and training comes by experience		It is the responsibility for authorities ( for example, Pharmacist Association and others)		No, I only receive my salary and that it is		Yes, but its not clear nor fixed term	I do not know	Yes, there is a program and I use it	حكيم		I ask one of the following: the senior, my peers or one expert			Pharmacology	6	5	7	8	6	9	7										Professional Diploma in Leadership
Clinical related	Resident	Female	22- 30	university of jordan	Yes, but not written	Yes	Yes, but not written	Yes	Other answer		No, I only receive my salary and that it is		Yes, there is a program and I use it	Hakeem program		I have a trusted reference (particular book, website, application ...etc) that I refer to	medsacspe	Yes	Therapeutics	6	9	8	5	7	9	7				3	3	3	4	4		Other, PhD degree
Clinical related	Specialist	Male	31 - 40	University of Jordan	Yes, but not written	No	No, no need for such strategies and programmes , it is personal issues and efforts	Yes	Yes, it is clearly explained and well-documented	I do not know	Yes, it is clearly explained and well-documented	I do not know	Yes, there is a program and I use it	Hakeem program	Real Application in all hospitals	I have a trusted reference (particular book, website, application ...etc) that I refer to	Drugs.com	Yes	Therapeutics	3	5	7	9	8	9	8				4	4	4	3	4		Other, PhD degree
Clinical related	Senior specialist	Male	41 - 50	الجامعة الأردنية	Yes, but not written	No	Yes, but not written	No	No, I only receive my salary and that it is		No, I only receive my salary and that it is		Yes, there is a program and I use it	حكيم		Drug informationa and toxicology centre			Therapeutics	8	5	8	8	6	9	8						5				Professional Diploma in Research Methods
Supply related	Specialist	Male	31 - 40	العلوم والتكنولوجيا	Education and training comes by experience	I do not know	Yes, but not written	No	No, I only receive my salary and that it is	I do not know	No, I only receive my salary and that it is	I do not know	No, we do not have such program			I just search the internet (Google it)	Medscape	No	Other	10	8	8	8	5	9	8				3	4	4	4	4		Other, PhD degree
Supply related	Resident	Male	22- 30	University of Jordan	Yes and there is written policy for training and education	Yes	Personal development and leadership skills come by experience		No, I only receive my salary and that it is		No, I only receive my salary and that it is		No, we do not have such program			I have a trusted reference (particular book, website, application ...etc) that I refer to	Pupmed	No	Pharmacology	10	5	9	9	8	9	8			3	3	3	4	4	4		Others, Master degree
Supply related	Specialist	Male	41 - 50	Jordan University of science and technology	Education and training comes by experience	I do not know	Personal development and leadership skills come by experience	No	No, I only receive my salary and that it is	No	No, I only receive my salary and that it is	No	Yes, there is a program and I use it	Hakeem		I just search the internet (Google it)	Google	No	Therapeutics	8	6	8	8	8	9	8				4	3	4	3	4		Others, Master degree
Supply related	Resident	Female	22- 30	Just	Yes and there is written policy for training and education	Yes	Yes, but not written	Yes	Yes, but its not clear nor fixed term	I do not know			No, we do not have such program			I have a trusted reference (particular book, website, application ...etc) that I refer to	Lexi	Yes	Therapeutics	10	10	8	8	10	9	8				5	5	5	5	5		Professional Diploma in Pharmaceutical Marketing
Supply related	Specialist	Male	31 - 40	The University of jordan	Education and training comes by experience		Personal development and leadership skills come by experience		Yes, but its not clear nor fixed term		Yes, it is clearly explained and well-documented	I do not know	Yes, there is a program and I use it	Oracle		I have a trusted reference (particular book, website, application ...etc) that I refer to	Medscape	Yes	Other	7	8	8	9	8	9	8				4	1	3	2	5		Professional Diploma in Human Resource Management
Clinical related	Specialist	Female	31 - 40	Jordan university of science and technology	Yes and there is written policy for training and education	Yes	Yes and there is written policy for personal development and leadership	No	Yes, it is clearly explained and well-documented	Yes	Yes, it is clearly explained and well-documented	Yes	Yes, there is a program and I use it	Hakeem	Make it faster	I just search the internet (Google it)		No	Therapeutics	8	10	10	10	9	9	8	Antibiotic protocol	Abuse of antibiotics		5	4	4	4	5		Others, Master degree	Availability of programs times after works time
Supply related	under training	Female	22- 30	جامعة العلوم و التكنولوجيا	It is the responsibility for authorities ( for example, Pharmacist Association and others)	I do not know	Personal development and leadership skills come by experience	Yes	It is only the personal appreciation	No									Other	8	8	8	8	8	9	8				4	4	4	3	4		Professional Diploma in Pharmaceutical Marketing
Clinical related	Specialist	Female	41 - 50	JUST	Yes and there is written policy for training and education	Yes	Personal development and leadership skills come by experience	No	Other answer	I do not know	Yes, it is clearly explained and well-documented	Yes	No, we do not have such program			I just search the internet (Google it)	Pharmacotherapy	No	Therapeutics	8	7	8	9	10	9	9				4	4	4	4	4		Others
Clinical related	Resident	Female	22- 30	University of Jordan	Yes and there is written policy for training and education	Yes	Yes and there is written policy for personal development and leadership	Yes	Yes, but its not clear nor fixed term	No	No, I only receive my salary and that it is	I do not know	Yes, there is a program and I use it	Hakeem	Providing the system with a list of unavailable drugs or drugs that require a specialist or consultant signature in order that only them can choose and order that specific drug	I just search the internet (Google it)	Drugs.com	Yes	Therapeutics	8	9	7	10	9	9	9				3	4	4	4	4		Others, Master degree	By providing scholarships of masters and PhD degrees
Supply related	Consultant	Female	41 - 50	University of Jordan	Yes and there is written policy for training and education	Yes	Yes and there is written policy for personal development and leadership	Yes	Yes, it is clearly explained and well-documented	Yes	Yes, it is clearly explained and well-documented	Yes	Yes, there is a program and I use it	Hakeem		Drug informationa and toxicology centre	Macromedic	No	Other	9	4	8	8	5	9	9	Risk management	It’s a new trend in management		3	4	4	5	5		Professional Diploma in Leadership	To have PhD programs in jordan
Clinical related	Resident	Female	22- 30	University of Jordan	No, no need for such infrastructure every thing is clear		Personal development and leadership skills come by experience		Yes, it is clearly explained and well-documented	I do not know	Yes, it is clearly explained and well-documented	Yes	No, we do not have such program			I just search the internet (Google it)	Lexicomp	Yes	Therapeutics	7	5	5	8	8	9	9			Time manegment	2	5	4	4	5		Professional Diploma in Research Methods
Supply related	Specialist	Female	31 - 40	University of Jordan	Yes and there is written policy for training and education	Yes	Yes and there is written policy for personal development and leadership	Yes	Yes, it is clearly explained and well-documented	Yes	Yes, it is clearly explained and well-documented	Yes	Yes, there is a program and I use it	Hakeem		I just search the internet (Google it)			Pharmacology	8	5	9	9	9	9	9			4 3 5 21	4	3	4	4	4		Professional Diploma in Human Resource Management
Clinical related	Resident	Female	22- 30	الجامعه الاردنيه	Education and training comes by experience		Personal development and leadership skills come by experience		Yes, it is clearly explained and well-documented	Yes	No, I only receive my salary and that it is		Yes, there is a program and I use it	حكيم		I have a trusted reference (particular book, website, application ...etc) that I refer to	Lexicomp	Yes	Therapeutics	10	10	10	9	9	9	9				5	5	3	4	4		Professional Diploma in Research Methods
Supply related	Specialist	Female	41 - 50	الاردنيه	Yes and there is written policy for training and education	I do not know	Personal development and leadership skills come by experience		No, I only receive my salary and that it is		No, I only receive my salary and that it is		No, we do not have such program		برتوكولات لكل دواء وحلول لكل مشكله	I have a trusted reference (particular book, website, application ...etc) that I refer to		Yes	Other	9	9	7	9	9	9	9				3	3	3	4	4		Professional Diploma in Leadership
Supply related	Senior specialist	Male	41 - 50	JUST	Yes, but not written	No	Yes, but not written	No	It is only the personal appreciation		No, I only receive my salary and that it is		Yes, there is a program and I use it	ORACLE	Providing training for users, monitoring the program and adjusting as needed.	I have a trusted reference (particular book, website, application ...etc) that I refer to	drugs.com, webmed, myoclinic.	Yes	Other	7	7	10	10	5	9	10	Drug regulations course that include drugs registration, essential drugs list, national drugs policy... etc	pharmacists are highly involved in such topics thus they should now something about them.		4	5	5	5	5		Others	Providing professional certifications
Clinical related	Senior specialist	Male	41 - 50	JUST	Yes and there is written policy for training and education	Yes	Yes and there is written policy for personal development and leadership	Yes	Yes, it is clearly explained and well-documented	Yes	Yes, it is clearly explained and well-documented	Yes	Yes, there is a program and I use it	Hakeem		I have a trusted reference (particular book, website, application ...etc) that I refer to	E laibray emidecine rx list ...	Yes	Therapeutics	8	6	9	9	8	9	10				4	4	4	5	4		Professional Diploma in Pharmaceutical Management
Supply related	Senior specialist	Female	41 - 50	JUST	Yes and there is written policy for training and education	No	No, no need for such strategies and programmes , it is personal issues and efforts	No	Yes, it is clearly explained and well-documented	No	Yes, it is clearly explained and well-documented	No	Yes, there is a program and I use it	Hakeem	Update	I have a trusted reference (particular book, website, application ...etc) that I refer to	DIC	Yes	Other	10	10	5	9	9	9	10	Evidence based medicine and practice Pharmaceutical formulation			1	5	1	5	5		Other, PhD degree	To provide a suitable PhD program that supports the my institute and to support financially and psychologically
Supply related	Qulify resident	Female	31 - 40	Jordan University of science and technology	Education and training comes by experience		Personal development and leadership skills come by experience		Yes, it is clearly explained and well-documented	Yes	No, I only receive my salary and that it is		No, we do not have such program			I ask one of the following: the senior, my peers or one expert			Other	4	1	8	9	7	9	10				3	4	5	5	5		Professional Diploma in Pharmaceutical Marketing
Clinical related	Resident	Female	22- 30	University of Jordan	Yes and there is written policy for training and education	Yes	Yes and there is written policy for personal development and leadership	Yes	Yes, but its not clear nor fixed term		Yes, but its not clear nor fixed term	I do not know	Yes, there is a program and I use it	حكيم		I ask one of the following: the senior, my peers or one expert			Pharmacology	7	5	8	8	8	9	10				4	4	5	5	5		Other, PhD degree
Supply related	Specialist	Female	31 - 40	University of Jordan	Education and training comes by experience		Personal development and leadership skills come by experience		Yes, but its not clear nor fixed term	Yes	Yes, it is clearly explained and well-documented	Yes	Yes, there is a program and I use it			I have a trusted reference (particular book, website, application ...etc) that I refer to			Other		4	6	9	6	8	6				3	3	3	4	4		Others, Master degree
Supply related	Specialist	Male	41 - 50	الجامعة الأردنية	No, no need for such infrastructure every thing is clear	I do not know	No, no need for such strategies and programmes , it is personal issues and efforts	No	No, I only receive my salary and that it is	I do not know	No, I only receive my salary and that it is	I do not know	Yes, there is a program and I use it	Oracle	Nothing	I just search the internet (Google it)	Bnf	No	Other	2	8	8	9	8	8	7	Nothings	No	3	2	3	3	2	3		Professional Diploma in Human Resource Management
Supply related	Specialist assisstance	Female	31 - 40	جامعة العلوم والتكنولوجيا		No		No	Yes, but its not clear nor fixed term		No, I only receive my salary and that it is		Yes, there is a program and I use it	حكيم	تفعيله في ادارية المخزون وارسال الطلبيات بين أقسام المستشفىى	I just search the internet (Google it)	Drug.com	No	Therapeutics	10	8	8	8	10	8	8				4	5	4	5	5		Professional Diploma in Human Resource Management
Supply related	Qulify resident	Female	31 - 40	Jordanian University	Yes and there is written policy for training and education	Yes	Yes, but not written	No	Yes, but its not clear nor fixed term	I do not know	Yes, but its not clear nor fixed term	I do not know	Yes, there is a program and I use it	Oracle	Many notes	I have a trusted reference (particular book, website, application ...etc) that I refer to	Updated BNF	Yes	Therapeutics	8	6	10	10	8	8	8			Time management	4	4	3	4	4		Professional Diploma in Pharmaceutical Marketing	Free Workshops
Clinical related	Specialist	Male	41 - 50	Jordan university of science and technology	Education and training comes by experience		Personal development and leadership skills come by experience		Yes, it is clearly explained and well-documented	Yes	No, I only receive my salary and that it is		No, we do not have such program			I just search the internet (Google it)		No	Pharmaceutical industry	8	8	8	7	8	8	8				2	3	4	4	5		Others, Master degree
Supply related	Resident	Male	31 - 40	JUST	Yes and there is written policy for training and education	Yes	Yes and there is written policy for personal development and leadership	Yes	Yes, it is clearly explained and well-documented	Yes	Yes, it is clearly explained and well-documented	Yes	Yes, there is a program and I use it			I have a trusted reference (particular book, website, application ...etc) that I refer to			Pharmacology	9	8	9	8	7	8	8				4	4	3	4	4		Professional Diploma in Pharmaceutical Management
Supply related	under training	Female	22- 30	جامعة العلوم والتكنولوجيا الأردنية	Yes, but not written	I do not know	Personal development and leadership skills come by experience	Yes	Yes, but its not clear nor fixed term	I do not know	Yes, it is clearly explained and well-documented	I do not know	Yes, there is a program and I use it	حكيم	تحديد الأدوية باختصاص الطبيب كل طبيب يصبح مسموح له كتابة أدوية معينة تحت اختصاصه ودرجته	I ask one of the following: the senior, my peers or one expert	medscape	Yes	Pharmacology	8	6	8	8	8	8	8	i dont have	no i dont	i dont know	3	4	4	4	4	i dont have one	Professional Diploma in Pharmaceutical Marketing	not much
Clinical related	Specialist	Female	41 - 50	University of Jordan master degree. Jordan university of science and technology bs degree	Yes and there is written policy for training and education	I do not know	Personal development and leadership skills come by experience		Yes, but its not clear nor fixed term	I do not know	No, I only receive my salary and that it is		Yes, there is a program but I do not use it frequently			I have a trusted reference (particular book, website, application ...etc) that I refer to	Drugs.com	No	Other	6	2	4	8	8	8	8				3	1	4	1	1		Professional Diploma in Human Resource Management
Supply related	Specialist	Female	41 - 50	Jodan Univesity of science and Technology	Education and training comes by experience		Personal development and leadership skills come by experience		Yes, it is clearly explained and well-documented	I do not know	Yes, it is clearly explained and well-documented	I do not know	Yes, there is a program and I use it	Oracle	Connect hospitals	I just search the internet (Google it)		No	Other	7	1		7	8	8	8				1	4	4	4	4		Others, Master degree
Clinical related	Specialist	Female	31 - 40	JUST	Yes and there is written policy for training and education	Yes	Personal development and leadership skills come by experience		Yes, it is clearly explained and well-documented	I do not know	No, I only receive my salary and that it is		Yes, there is a program and I use it			I just search the internet (Google it)		No	Other	6	6	6	6	7	8	9				5	3	2	4	1		Professional Diploma in Pharmaceutical Marketing
Supply related	Specialist	Male	31 - 40	Jordan University	Yes and there is written policy for training and education	I do not know	Personal development and leadership skills come by experience		It is only the personal appreciation		No, I only receive my salary and that it is		Yes, there is a program and I use it	Oracle	Use the newest version of Oracle's program	I just search the internet (Google it)			Other	9	4	6	8	7	8	9				5	3	4	1	2		Professional Diploma in Pharmaceutical Management	By make different courses and training about the pharmacy field in Jordan.
Clinical related	Specialist assisstance	Female	22- 30	University of Jordan	Yes, but not written	Yes	Yes, but not written	No	Yes, but its not clear nor fixed term	I do not know	Yes, but its not clear nor fixed term	No	Yes, there is a program but I do not use it frequently			I have a trusted reference (particular book, website, application ...etc) that I refer to		Yes	Pharmacology	6	7	8	8	9	8	9
Supply related	Specialist	Female	31 - 40	Jordan University	It is the responsibility for authorities ( for example, Pharmacist Association and others)	I do not know	It is the responsibility for authorities ( for example, Pharmacist Association and others)		Yes, it is clearly explained and well-documented	I do not know	Yes, it is clearly explained and well-documented	I do not know	No, we do not have such program			I ask one of the following: the senior, my peers or one expert		No	Other	7	4	6	9	6	8	9	Managerial skills			4	5	4	5	5		Other, PhD degree
Supply related	Senior specialist	Female	41 - 50	University of jordan	No, no need for such infrastructure every thing is clear		Yes and there is written policy for personal development and leadership	No	It is only the personal appreciation		No, I only receive my salary and that it is		No, we do not have such program			I just search the internet (Google it)		No	Other	10	4	10	10	8	8	10				5	5	5	5	5		Other, PhD degree
Supply related	Specialist	Female	31 - 40	Petra University	Yes and there is written policy for training and education	Yes	Personal development and leadership skills come by experience		Yes, it is clearly explained and well-documented	I do not know	No, I only receive my salary and that it is	I do not know	Yes, there is a program and I use it			I just search the internet (Google it)	Medscape	Yes	Pharmacology	6	3	6	7	4	7	5	Drug drug interaction	To be in separate course,, its needed for counseling the patient , and patient saftey		2	3	3	2	2		Others, Master degree
Clinical related	Specialist	Male	31 - 40	Alzaytoonah	Education and training comes by experience		Yes, but not written	No	No, I only receive my salary and that it is	I do not know	No, I only receive my salary and that it is		No, we do not have such program			I ask one of the following: the senior, my peers or one expert			Pharmaceutical industry	8	3	8	8	7	7	7				3	4	4	5	5		Professional Diploma in Human Resource Management
Supply related	Specialist	Male	31 - 40	University of Bradford / UK	Yes and there is written policy for training and education	I do not know	Yes and there is written policy for personal development and leadership	No	Yes, but its not clear nor fixed term		Yes, it is clearly explained and well-documented	Yes	Yes, there is a program and I use it	Oracle		Drug informationa and toxicology centre	Uptodate	No	Other	8	3	9	7	8	7	7	quality control			3	5	3	4	4		Other, PhD degree	Offering scholarships
Supply related	Specialist	Female	31 - 40	الاردنيه	Yes and there is written policy for training and education	I do not know	Personal development and leadership skills come by experience		It is only the personal appreciation	I do not know	No, I only receive my salary and that it is	I do not know	No, we do not have such program			I have a trusted reference (particular book, website, application ...etc) that I refer to		No	Other	6	5	7	6	7	7	7				3	3	3	4	3		Other, PhD degree
Supply related	Resident	Female	22- 30	Jordan university for sience and tecnology	Yes and there is written policy for training and education	No	It is the responsibility for authorities ( for example, Pharmacist Association and others)	No	It is only the personal appreciation	I do not know	No, I only receive my salary and that it is	I do not know	Yes, there is a program but I do not use it frequently	I don't know	Initiat hakeem	I ask one of the following: the senior, my peers or one expert	Rx list lixicom drugs.com pupmed	Yes	Pharmacology	7	8	9	8	8	7	8	Quantifying drug requirements	It's always been a problem in our hospitals		2	1	1	2	1		Professional Diploma in Human Resource Management	Many many ways
Supply related	Qulify resident	Female	22- 30	الاردنيه	Yes and there is written policy for training and education	Yes	Yes and there is written policy for personal development and leadership	Yes	Yes, it is clearly explained and well-documented	Yes	Yes, it is clearly explained and well-documented	Yes	Yes, there is a program and I use it			I have a trusted reference (particular book, website, application ...etc) that I refer to		Yes	Pharmacology	6	8	7	7	7	7	8				4	5	5	5	5
Supply related	Specialist	Male	31 - 40	Jordan university of science and technology	Yes and there is written policy for training and education	I do not know	Yes, but not written	No	Yes, it is clearly explained and well-documented	Yes	No, I only receive my salary and that it is		Yes, there is a program and I use it	Army store program	More secure ,support team	I have a trusted reference (particular book, website, application ...etc) that I refer to		Yes	Other	9	9	8	7	8	7	10				4	4	4	3	4		Others
Supply related	under training	Female	22- 30	University of Jordan	Yes, but not written	Yes	Yes and there is written policy for personal development and leadership	Yes	Other answer	I do not know		I do not know	Yes, there is a program and I use it	Oracle		I ask one of the following: the senior, my peers or one expert	Lexicomp	No	Other	6	8	6	6	7	6	4	Nonprescription Products and Self Care			3	5	4	5	5		Professional Diploma in Pharmaceutical Management
Supply related	Resident	Female	22- 30	University of jordan	Yes, but not written	No	No, no need for such strategies and programmes , it is personal issues and efforts		Yes, but its not clear nor fixed term	I do not know	Yes, but its not clear nor fixed term	I do not know	No, we do not have such program			I just search the internet (Google it)	Mediscap	No	Other	1	1	1	5	5	6	4				3	3	5	5	5		Professional Diploma in Pharmaceutical Marketing
Clinical related	Resident	Female	22- 30	الجامعة الأردنية	Yes, but not written		Yes, but not written	No	Yes, but its not clear nor fixed term	I do not know	No, I only receive my salary and that it is		Yes, there is a program and I use it	حكيم		I have a trusted reference (particular book, website, application ...etc) that I refer to		Yes	Therapeutics	7	6	6	6	6	6	6				3	3	3	3	3		Others
Supply related	Specialist	Female	31 - 40	Jordan	Yes and there is written policy for training and education	Yes	Personal development and leadership skills come by experience		Yes, it is clearly explained and well-documented	No	No, I only receive my salary and that it is	I do not know	No, we do not have such program						Other	7	10	6	7	6	6	7				4	4	4	4	4		Others, Master degree
Supply related	Resident	Male	22- 30	Jordan univesity of science and tec	Yes, but not written	Yes	Yes and there is written policy for personal development and leadership	Yes	No, I only receive my salary and that it is	I do not know	No, I only receive my salary and that it is	I do not know	No, we do not have such program			Other		No	Pharmacology	7	3	7	8	7	6	8				3	4	4	4	4		Other, PhD degree
Supply related	Resident	Female	22- 30	University of jordan	Education and training comes by experience	Yes	Personal development and leadership skills come by experience	No	It is only the personal appreciation	I do not know	No, I only receive my salary and that it is	No	Yes, there is a program but I do not use it frequently			I have a trusted reference (particular book, website, application ...etc) that I refer to	Rx pharmacist	No	Pharmacology	10	3	5	10	10	6	10				3	5	5	5	5		Professional Diploma in Pharmaceutical Management
Supply related	Resident	Female	22- 30	University of jordan	Education and training comes by experience		Yes, but not written		No, I only receive my salary and that it is		No, I only receive my salary and that it is		Yes, there is a program but I do not use it frequently			I ask one of the following: the senior, my peers or one expert	Jo drugs	No	Pharmacology	8	5	7	7	2	5	1				2	3	2	2	4		Professional Diploma in Research Methods
Clinical related	under training	Female	22- 30	جامعه العلوم والتكنولوجيا الأردنيه	Education and training comes by experience		Personal development and leadership skills come by experience		No, I only receive my salary and that it is		No, I only receive my salary and that it is		Yes, there is a program and I use it	برنامج حكيم		I have a trusted reference (particular book, website, application ...etc) that I refer to	Medscape	Yes	Therapeutics	5	10	5	5	10	5	10				3	3	3	4	4		Others, Master degree
Supply related	Specialist	Male	31 - 40		It is the responsibility for authorities ( for example, Pharmacist Association and others)	No	Yes, but not written	No	Yes, but its not clear nor fixed term	No	Yes, but its not clear nor fixed term	No	No, we do not have such program			I just search the internet (Google it)		No	Pharmacology	5	6	7	5	6	4	6				3	3	3	3	3		Professional Diploma in Research Methods
Supply related	Resident	Female	22- 30	Just	Yes and there is written policy for training and education	Yes	Yes, but not written	No	Other answer	No	Yes, but its not clear nor fixed term	Yes	No, we do not have such program	No	No	I have a trusted reference (particular book, website, application ...etc) that I refer to	Google	Yes	Pharmacology	10	9	9	5	9	4	9			5	4	3	3	4	5		Professional Diploma in Pharmaceutical Marketing	By cources
Supply related	Senior specialist	Female	41 - 50	Jordanian	No, no need for such infrastructure every thing is clear		Personal development and leadership skills come by experience		No, I only receive my salary and that it is		No, I only receive my salary and that it is		No, we do not have such program			I just search the internet (Google it)			Pharmacology	1	10	6	1	3	1	2				1	2	1	2	1		Professional Diploma in Human Resource Management
Supply related	Specialist	Female	41 - 50	The university of Bradford. Applied science university	Education and training comes by experience		Personal development and leadership skills come by experience		Yes, but its not clear nor fixed term	I do not know	Yes, but its not clear nor fixed term		Yes, there is a program and I use it			I just search the internet (Google it)		Yes	Therapeutics	5	7	2	1	2	1	5				3	2	2	1	2		Professional Diploma in Research Methods

## Sheet: Community advance skills 
Gender	Age group	From which university you got your degree?	City, where is your community pharmacy?	At your work place: Is there Pharmaceutical education and training infrastructures?	At your work place: Is there strategies and programmes for personal development and leadership skills?	At your work place: Is there any means of reward or intensive scheme for good working and superior achievements?	At your work place: is there a software program that helps managing the work ?	If there is a software program, what is it?	In your work: If you do not know some thing related to medicines, what is your first action	Generally, what is the best references (particular book, website, application,drug leaflet ... etc) you recommend others to use for drug's related information? if more than one please list them in order	Which of the following fields are most related to your work in community pharmacy ?	To which extent you agree that the following course (Project Management) is needed for Pharmacy students?	To which extent you agree that the following course (Cosmetics) is needed for Pharmacy students?	To which extent you agree that the following course (Finance and Economy) is needed for Pharmacy students?	To which extent you agree that the following course (Personal Development skills) is needed for Pharmacy students?	To which extent you agree that the following course (Pharmaceutical Marketing) is needed for Pharmacy students?	To which extent you agree that the following course (Advance counselling and communication skills) is needed for Pharmacists?	To which extent you agree that the following course (Ethical codes for medical practice) is needed for Pharmacists?	What other course(s) would you recommend to be added to the pharmacy curriculum? If more than one kindly list them according to priority	Workshops: If a university would like to support community pharmacists with a building capacity training, which workshop you would attend? (Sponsored by the university, free for participants)	If non of the suggested workshops could attract you, Please suggest other workshops	If you would have further official education, which of the following options you would choose ?	In your opinion: How can Academic institutions (universities) support the current practice of community pharmacists ?
Female	22- 30	University of Jordan	Zarqa	Yes, but not written	Yes and there is written policy for personal development and leadership	No need for such scheme I am ruining my own pharmacy	Yes, there is a program and I use it	سمارت	I have a trusted reference (particular book, website, application ...etc) that I refer to	Jodrug	OTC	7	10	10	10	8	10	5		Personal communication		Professional Diploma in Pharmaceutical Marketing
Female	22- 30	الهاشمية	Amman	Yes and there is written policy for training and education	Yes and there is written policy for personal development and leadership	Yes, it is clearly explained and well-documented	Yes, there is a program and I use it	سمارت	I just search the internet (Google it)	Drug leaflet	OTC	10	10	10	10	10	10	5				Professional Diploma in Pharmaceutical Marketing
Female	31 - 40	جامعة الزيتونه	الزرقاء/حي الاسكان	Yes, but not written	Yes, but not written	Other answer	Yes, there is a program and I use it	سمارت	I have a trusted reference (particular book, website, application ...etc) that I refer to	Drug leaflets Drugs in Jordan Drugs.com	OTC	8	10	9	10	10	10	6	multivitamins	Coaching skills		Professional Diploma in Pharmaceutical Marketing
Female	22- 30	جامعة العلوم و التكنولوجيا		Education and training comes by experience	Personal development and leadership skills come by experiance	Yes, but its not clear nor fixed term	Yes, there is a program and I use it	جالاكسي	I have a trusted reference (particular book, website, application ...etc) that I refer to		OTC	6	8	8	10	10	10	7		Time management		Professional Diploma in Human Resource Management
Female	22- 30	Hashmite university		Yes, but not written	Yes, but not written	Yes, it is clearly explained and well-documented	Yes, there is a program and I use it	سمارت	I ask one of the following: the senior, my peers or one expert	Jordan drug	OTC	4	10	6	10	8	10	7	Nourishment	None of the above	Theraputic knowedge	Master degree	By doing periodic workshops
Female	22- 30	Ahlyeh		Yes, but not written	Yes, but not written	Yes, it is clearly explained and well-documented	Yes, there is a program and I use it	فالكون	I ask one of the following: the senior, my peers or one expert	Books, internet websites, drugs leaflet	OTC	10	10	10	10	10	10	8		Personal communication		Professional Diploma in Pharmaceutical Marketing	اقامة دورات تدريبية تتناسب مع أوقات عمل الصيادلة
Female	22- 30	university of JORDAN		Education and training comes by experience	Personal development and leadership skills come by experiance	No, I only receive my salary and that it is	No, we do not have such program		I have a trusted reference (particular book, website, application ...etc) that I refer to	application website	OTC	7	10	9	10	10	10	8	Public speaking	None of the above	Marketing	Professional Diploma in Pharmaceutical Marketing	By training the students appropriately
Female	22- 30	Hitten collage		It is the responsibility for authorities ( for example, Pharmacist Association and others)	It is the responsibility for authorities ( for example, Pharmacist Association and others)	It is only the personal appreciation	No, we do not have such program		I ask one of the following: the senior, my peers or one expert	Drug leaflet and prticular book	OTC	8	8	10	10	10	10	8		Coaching skills		Professional Diploma in Research Methods
Female	22- 30	جامعة العلوم والتكنولوجيا الاردنية		Education and training comes by experience	Personal development and leadership skills come by experiance	Yes, but its not clear nor fixed term	Yes, there is a program and I use it	جالاكسي	I have a trusted reference (particular book, website, application ...etc) that I refer to	digital pharmacy, lexi comp	OTC	10	10	10	10	10	10	9		Personal communication		Professional Diploma in Research Methods
Female	22- 30	Jordan university if science ans technology		No, no need for such infrastructure every thing is clear	Personal development and leadership skills come by experiance	Yes, but its not clear nor fixed term	Yes, there is a program and I use it		I have a trusted reference (particular book, website, application ...etc) that I refer to	Leaflet ,website(drugs.com)	OTC	8	9	6	10	8	10	9		Personal communication		Professional Diploma in Pharmaceutical Marketing	بداية تدريس الطالب بالمضادات الحيوية ، توعية الطالب على عمليات فحص الضغط بالأجهزة المختلفة
Female	22- 30			Education and training comes by experience	Personal development and leadership skills come by experiance	No, I only receive my salary and that it is	No, we do not have such program		I just search the internet (Google it)	Website	OTC	4	4	6	10	10	10	10		Coaching skills		Professional Diploma in Human Resource Management
Female	22- 30	petra university		Yes, but not written	Yes, but not written	Yes, it is clearly explained and well-documented	No, we do not have such program	not found	I have a trusted reference (particular book, website, application ...etc) that I refer to	website,drug leaflet	OTC	10	10	10	10	10	10	5	nothing	Personal communication	nothing	Professional Diploma in Pharmaceutical Marketing	nothing
Male	31 - 40	جامعة مصر للعلوم و التكنولوجيا		Education and training comes by experience	Personal development and leadership skills come by experiance	No need for such scheme I am ruining my own pharmacy	Yes, there is a program and I use it	جالاكسي	I have a trusted reference (particular book, website, application ...etc) that I refer to	1.particular book / 2. Trusted website / 3. Drug leaflet	OTC	10	10	10	10	10	10	5	MARKETING AND PHARMACO ECONOMICS ,PHARMACY PRACTICE	Coaching skills		Professional Diploma in Pharmaceutical Marketing	I think by asking the students to deal with a real case weekly _specially chronic ones _asking the patient about their medications,doses and their complince and report it in order to discuss it in the class.
Male	31 - 40	جامعة مصر للعلوم و التكنولوجيا		Education and training comes by experience	Personal development and leadership skills come by experiance	No need for such scheme I am ruining my own pharmacy	Yes, there is a program but I do not use it frequently	جالاكسي	I have a trusted reference (particular book, website, application ...etc) that I refer to	1.Particular book/2.Trusted website /3. Drug leaflet	OTC	10	10	10	10	10	10	10	Therapy	Personal communication	Nothing	Others	By making practise funny for students
Male	22- 30	الطب الاول -مصر		Yes, but not written	Yes, but not written	Yes, it is clearly explained and well-documented	No, we do not have such program	Manually	I just search the internet (Google it)	Websites	OTC	10	1	10	10	10	10	10		Personal communication		Others	Make a clear and managed training course for the student and keep in touch with their trainers in the pharmacies .
Male	31 - 40			Education and training comes by experience	Personal development and leadership skills come by experiance	Yes, it is clearly explained and well-documented	Yes, there is a program and I use it	سمارت	I just search the internet (Google it)		OTC	9	9	10	10	10	10	5	OTC , communication skills	Personal communication		Master degree
Female	31 - 40	جامعة الزيتونه		Yes, but not written	Personal development and leadership skills come by experiance	Yes, but its not clear nor fixed term	Yes, there is a program and I use it	سمارت	I just search the internet (Google it)	Drug leaflet	OTC	10	9	9	10	7	10	10	Lab result interpretation	Time management		Others	Organize a pharma camp
Female	22- 30	الإسراء		Yes, but not written	Personal development and leadership skills come by experiance	No, I only receive my salary and that it is	Yes, there is a program but I do not use it frequently	جالاكسي	I have a trusted reference (particular book, website, application ...etc) that I refer to	الدليل الطبي للشرق الأوسط	OTC	10	10	10	10	10	10	10	Community pharmacy management.	Coaching skills		Professional Diploma in Pharmaceutical Marketing	.
Female	51 - 60	الاردنية		No, no need for such infrastructure every thing is clear	Yes and there is written policy for personal development and leadership	Yes, but its not clear nor fixed term	No, we do not have such program	لا يوجد	I just search the internet (Google it)	Books	OTC	10	10	10	10	10	10	10				Professional Diploma in Pharmaceutical Marketing
Female	22- 30	Philadelphia university		Yes and there is written policy for training and education	No, no need for such strategies and programmes , it is personal issues and efforts	Yes, it is clearly explained and well-documented	Yes, there is a program and I use it	سمارت	I have a trusted reference (particular book, website, application ...etc) that I refer to	AHFS drug handbook	OTC	9	9	10	10	10	10	10	Professional marketing	Coaching skills		Professional Diploma in Pharmaceutical Marketing	تخريج طلاب متمكنين من الادوية واستخدامها وتسويقها باحترافية
Male	More than 65	جامعة بولونيا في اطاليا		Yes, but not written	Yes and there is written policy for personal development and leadership	Yes, it is clearly explained and well-documented	Yes, there is a program and I use it	سمارت	I have a trusted reference (particular book, website, application ...etc) that I refer to	Drugs in jordan , jfda website, british pharmacopiea , medscape , google , lipincot book	OTC	7	6	10	10	10	10	10		Personal communication		Master degree	تنظيم دورات للصيادله للاستخدامات العملية للادوية out of leaflet
Female	22- 30	philadelphia university		Yes and there is written policy for training and education	Yes, but not written	Yes, it is clearly explained and well-documented	Yes, there is a program and I use it	سمارت	I have a trusted reference (particular book, website, application ...etc) that I refer to	pharmacotherapy handbook	OTC	9	9	10	10	10	10	10		Personal communication		Professional Diploma in Pharmaceutical Marketing
Female	22- 30	Hashemite University		Yes, but not written	Yes, but not written	Yes, it is clearly explained and well-documented	No, we do not have such program		I have a trusted reference (particular book, website, application ...etc) that I refer to	Drugs jo application, website, particular book	OTC	10	8	8	10	8	10	10	Drug interactions Drug dosage	Coaching skills		PhD degree	Nothing
Male	41 - 50	جامعة الإسراء		Yes and there is written policy for training and education	Personal development and leadership skills come by experiance	Yes, it is clearly explained and well-documented	Yes, there is a program and I use it	سمارت	I have a trusted reference (particular book, website, application ...etc) that I refer to	The best reference to me is particular book	OTC	10	10	6	10	5	10	10	No	Coaching skills		Master degree	I dont know
Female	22- 30	الزرقاء الاهلية	Zarqa	Education and training comes by experience	Personal development and leadership skills come by experiance	No need for such scheme I am ruining my own pharmacy	No, we do not have such program		I just search the internet (Google it)		OTC	9	10	7	9	8	9	5		Coaching skills		Master degree	By learning the students all information about drug and how to deal with patients
Female	22- 30	الجامعة الأردنية	الزرقاء	Yes, but not written	It is the responsibility for authorities ( for example, Pharmacist Association and others)	No, I only receive my salary and that it is	No, we do not have such program		I just search the internet (Google it)	Jodrugs	OTC	10	7	7	9	9	9	5		Personal communication		Professional Diploma in Research Methods
Female	22- 30	الجامعة الهاشمية		Education and training comes by experience	Personal development and leadership skills come by experiance	Yes, but its not clear nor fixed term	No, we do not have such program		I have a trusted reference (particular book, website, application ...etc) that I refer to	I think particular book	OTC	9	9	8	9	9	9	10				Professional Diploma in Pharmaceutical Marketing
Male	41 - 50	جامعة بشكيريا /روسيا		No, no need for such infrastructure every thing is clear	Personal development and leadership skills come by experiance	Other answer	No, we do not have such program	لا يوجد	I have a trusted reference (particular book, website, application ...etc) that I refer to	Drugs in Jordan Plus basic pharmacological review	OTC	7	5	3	9	10	9	10	تشريعات	Time management		Professional Diploma in Pharmaceutical Marketing	التركيز أكثر على المواضيع المهمه والأكثر استخداما.. والبعد عن أي تعقيدات أو أمور لا تهم الطالب.
Female	22- 30	الجامعه الاردنيه		Education and training comes by experience	Personal development and leadership skills come by experiance	No, I only receive my salary and that it is	Yes, there is a program and I use it	جالاكسي	I have a trusted reference (particular book, website, application ...etc) that I refer to	Particular book	OTC	5	7	6	9	7	9	5	PharmCutical mixtures	Coaching skills		Professional Diploma in Research Methods	Make specific learning program
Female	22- 30	الجامعة الهاشمية		Yes, but not written	Yes, but not written	Yes, but its not clear nor fixed term	Yes, there is a program and I use it	سمارت	I have a trusted reference (particular book, website, application ...etc) that I refer to	JFDA	OTC	8	8	8	9	9	9	10	insurance	Personal communication	not found	Professional Diploma in Research Methods	by being sure that the pharmasict in pharmecies are very good skills
Female	22- 30	University of Jordan		No, no need for such infrastructure every thing is clear	Yes, but not written	Yes, but its not clear nor fixed term	Yes, there is a program and I use it	Medsoft	I have a trusted reference (particular book, website, application ...etc) that I refer to	Drugs in jordan app or jordan national drugs formulary book	OTC	7	9	5	9	10	9	5	None	Personal communication		Professional Diploma in Research Methods	Through educational and training workshops
Male	51 - 60	Good		Yes, but not written	Yes and there is written policy for personal development and leadership	Yes, it is clearly explained and well-documented	No, we do not have such program	سمارت	I ask one of the following: the senior, my peers or one expert	Book	OTC	8	7	9	9	9	9	6	No thing else	Time management		Master degree	Few of reports
Female	22- 30	JAST		No, no need for such infrastructure every thing is clear	Personal development and leadership skills come by experiance	Yes, but its not clear nor fixed term	No, we do not have such program		I have a trusted reference (particular book, website, application ...etc) that I refer to	Medscape Jogrugs	OTC	2	9	8	9	6	9	7		Coaching skills		Professional Diploma in Leadership	No thing
Female	22- 30	الهاشميه		Education and training comes by experience	Yes and there is written policy for personal development and leadership	Other answer	Yes, there is a program and I use it	جالاكسي	I have a trusted reference (particular book, website, application ...etc) that I refer to	Drug in Jordan	OTC	10	7	9	9	10	9	7	counseling with the patient	Personal communication		Professional Diploma in Pharmaceutical Marketing
Male	41 - 50			Education and training comes by experience	Yes, but not written	No need for such scheme I am ruining my own pharmacy	Yes, there is a program and I use it	جالاكسي	I have a trusted reference (particular book, website, application ...etc) that I refer to		OTC	7	8	5	9	8	9	7	Communication skills	Personal communication	Marketing	Professional Diploma in Pharmaceutical Marketing	By traning the students
Female	31 - 40	البترا		Yes and there is written policy for training and education	Yes and there is written policy for personal development and leadership	Yes, it is clearly explained and well-documented	Yes, there is a program but I do not use it frequently	سمارت			OTC	8	8	8	9	8	9	8		Personal communication		Professional Diploma in Pharmaceutical Management
Female	31 - 40	الاسكندرية الحكومية	الزرقاء	Education and training comes by experience	Yes, but not written	No, I only receive my salary and that it is	Yes, there is a program and I use it	جالاكسي	I have a trusted reference (particular book, website, application ...etc) that I refer to	website, application	OTC	5	8	7	8	9	9	8				Professional Diploma in Pharmaceutical Management
Female	31 - 40	العلوم والتكنولوجيا		Yes, but not written	Yes, but not written	Yes, but its not clear nor fixed term	Yes, there is a program and I use it	جالاكسي	I just search the internet (Google it)	Particular book	OTC	7	8	8	8	9	9	8	Communication skills Body language	Personal communication	Clinical pharmacy workshop	PhD degree	Free courses for community pharmacists in finance and economy and clinical courses
Male	41 - 50	عمان الاهلية		Yes, but not written	Yes, but not written	No need for such scheme I am ruining my own pharmacy	Yes, there is a program and I use it	جالاكسي	I ask one of the following: the senior, my peers or one expert	Drug in jordan	OTC	8	8	8	8	8	9	9	Patient counseling	Coaching skills		Master degree	By giving them extensive courses intensively for all aspects of the work they will face in the future And teaching them on mechanisms for each functional group in a simplified way, which makes them rooted in their minds either through video or illustrations
Male	41 - 50	University of Jordan		Yes, but not written	No, no need for such strategies and programmes , it is personal issues and efforts	No need for such scheme I am ruining my own pharmacy	No, we do not have such program		I just search the internet (Google it)	Martin dil British pharmacopeia	OTC	9	10	7	8	5	9	10		Personal communication	Patient counseling	Others	- By decreasing the number of pharmacy students they accept every year because the field is over saturated now. - lectures , workshop, training.
Female	22- 30	Jordan university of scince and technology		Yes, but not written	Yes, but not written	Other answer	Yes, there is a program and I use it		I have a trusted reference (particular book, website, application ...etc) that I refer to	Digital pharmacy	OTC	9	7	8	8	7	9	10	Personal communication	Personal communication		Professional Diploma in Pharmaceutical Marketing
Female	22- 30	Hashemite university		Yes and there is written policy for training and education	Yes and there is written policy for personal development and leadership	Yes, it is clearly explained and well-documented	Yes, there is a program and I use it	فالكون	I have a trusted reference (particular book, website, application ...etc) that I refer to	Drugs in jorden website	OTC	7	8	8	7	9	8	8		Coaching skills		Professional Diploma in Pharmaceutical Marketing
Male	31 - 40	الجامعة الاردنية 2007		Yes, but not written	Personal development and leadership skills come by experiance	Yes, but its not clear nor fixed term	Yes, there is a program and I use it	جالاكسي	I have a trusted reference (particular book, website, application ...etc) that I refer to		OTC	7	6	3	7	7	8	8				Professional Diploma in Pharmaceutical Marketing
Female	22- 30	الهاشميه		No, no need for such infrastructure every thing is clear	Yes, but not written	Yes, but its not clear nor fixed term	No, we do not have such program		I ask one of the following: the senior, my peers or one expert	Book	OTC	7	7	7	7	7	8	8		Coaching skills		Professional Diploma in Pharmaceutical Management
Female	22- 30	فلادلفيا		Yes, but not written	Yes, but not written	No need for such scheme I am ruining my own pharmacy	No, we do not have such program	جالاكسي	I ask one of the following: the senior, my peers or one expert	drug leaflet	OTC	5	4	7	6	3	8	8		Time management		Professional Diploma in Pharmaceutical Marketing
Male	22- 30	الهاشمية		Education and training comes by experience	Personal development and leadership skills come by experiance	Other answer	Yes, there is a program but I do not use it frequently		I just search the internet (Google it)	drugs in jordan	OTC	4	4	4	4	4	8	9	Nothing	Personal communication		Professional Diploma in Pharmaceutical Management
Male	41 - 50	جامعه بشكيريا / روسيا		No, no need for such infrastructure every thing is clear	Personal development and leadership skills come by experiance	Other answer	No, we do not have such program	لا يوجد	I have a trusted reference (particular book, website, application ...etc) that I refer to	Drugs is jordan plus basic pharnacilogical review	OTC	7	5	3	3	4	8	10		None of the above		Others
Male	31 - 40	Ukraine		Yes, but not written	Yes, but not written	Other answer	No, we do not have such program		I have a trusted reference (particular book, website, application ...etc) that I refer to		Other	10	10	10	10	10	10	10		Personal communication		Professional Diploma in Pharmaceutical Management
Female	22- 30	الجامعة الهاشمية		Yes and there is written policy for training and education	Yes, but not written	Yes, it is clearly explained and well-documented	Yes, there is a program and I use it	سمارت	I just search the internet (Google it)	Website	Other	10	10	10	10	7	10	10	Practical medicinal	Coaching skills		Professional Diploma in Pharmaceutical Management
Female	41 - 50	التكنو	amman	Yes, but not written	Yes, but not written	Yes, but its not clear nor fixed term	Yes, there is a program and I use it	سمارت	I just search the internet (Google it)	drug leaflet	Other	6	8	10	8	8	9	8		Personal communication		PhD degree	Give a good plan and motivation to their studients
Male	31 - 40	جامعه البتراء		No, no need for such infrastructure every thing is clear	No, no need for such strategies and programmes , it is personal issues and efforts	No need for such scheme I am ruining my own pharmacy	No, we do not have such program	لا يوجد	Others		Other	7	7	8	8	8	9	10		Coaching skills		PhD degree
Male	22- 30	University of Jordan	Al-mafreq	It is the responsibility for authorities ( for example, Pharmacist Association and others)	No, no need for such strategies and programmes , it is personal issues and efforts	Yes, it is clearly explained and well-documented	Yes, there is a program and I use it	سمارت	I have a trusted reference (particular book, website, application ...etc) that I refer to	Book like British pharmacopia	Pharmacology	8	8	7	10	9	10	6	No thing	Coaching skills	No thing	PhD degree	By respect them, listen and take them about ill and follow the instruction of uses the drug
Female	31 - 40	جامعة العلوم والتكنولوجيا	الزرقاء	Education and training comes by experience	Personal development and leadership skills come by experiance		Yes, there is a program and I use it	سمارت	I have a trusted reference (particular book, website, application ...etc) that I refer to	particular book drug leaflet	Pharmacology	10	10	10	10	10	10	6	.	Personal communication	.	Professional Diploma in Pharmaceutical Marketing	By holding training sessions with pharmacists
Female	31 - 40	جامعة العلوم والتكنولوجيا الأردنية	الزرقاء	Education and training comes by experience	Personal development and leadership skills come by experiance	No need for such scheme I am ruining my own pharmacy	Yes, there is a program and I use it	سمارت	I have a trusted reference (particular book, website, application ...etc) that I refer to	Particular book and leaflet	Pharmacology	10	10	10	10	10	10	6	OTC Injections (how to inject) (illegal) English (speaking)	Coaching skills		Professional Diploma in Human Resource Management	Provide job opportunities
Female	51 - 60	جامعة دمشق	Amman	Education and training comes by experience	Personal development and leadership skills come by experiance	Yes, it is clearly explained and well-documented	Yes, there is a program and I use it	Macro	I ask one of the following: the senior, my peers or one expert	Leaflet	Pharmacology	8	9	10	10	10	10	6	Vitamins	Personal communication		Master degree
Female	22- 30	University of jordan		Yes, but not written	Yes, but not written	It is only the personal appreciation	Yes, there is a program and I use it	سمارت	I have a trusted reference (particular book, website, application ...etc) that I refer to	Food and drug	Pharmacology	10	10	10	10	9	10	9	Out of the counter drug	Personal communication		Professional Diploma in Pharmaceutical Marketing
Female	22- 30	الجامعة الهاشمية		Education and training comes by experience	Yes, but not written	Yes, it is clearly explained and well-documented	Yes, there is a program and I use it	سمارت	I ask one of the following: the senior, my peers or one expert	Drug leaflet	Pharmacology	6	10	8	10	9	10	9	new marketing skills courses... patient counselling courses	None of the above	first aid kit workshops complementary and alternative therapy workshops	Master degree	different courses and workshops.. awareness proshours
Female	22- 30	الجامعة الهاشمية		Education and training comes by experience	Personal development and leadership skills come by experiance	Other answer	Yes, there is a program but I do not use it frequently	سمارت	I have a trusted reference (particular book, website, application ...etc) that I refer to		Pharmacology	10	8	10	10	10	10	10		Coaching skills		Professional Diploma in Research Methods
Female	22- 30	جامعه الازهر غزه		Yes and there is written policy for training and education	Yes, but not written	Yes, it is clearly explained and well-documented	Yes, there is a program and I use it	سمارت	I just search the internet (Google it)	Jo drug	Pharmacology	10	8	10	10	10	10	10		None of the above		PhD degree
Female	22- 30	فيلادلفيا		Yes and there is written policy for training and education	Yes and there is written policy for personal development and leadership	Yes, but its not clear nor fixed term	Yes, there is a program and I use it	Pharmacy1	I have a trusted reference (particular book, website, application ...etc) that I refer to	Drug leaflet	Pharmacology	9	10	9	10	10	10	10		Personal communication		Professional Diploma in Pharmaceutical Marketing	Providing pharmacists with newer drug information's .
Female	22- 30	الجامعة الهاشمية		Yes, but not written		Yes, it is clearly explained and well-documented	Yes, there is a program but I do not use it frequently	جالاكسي	I just search the internet (Google it)	application	Pharmacology	9	8	10	10	7	10	10		Personal communication		Master degree
Female	22- 30	University of jordan		Yes and there is written policy for training and education	Personal development and leadership skills come by experiance	Yes, but its not clear nor fixed term	Yes, there is a program and I use it	فالكون	I have a trusted reference (particular book, website, application ...etc) that I refer to	Particular book/ website/leafleat	Pharmacology	10	10	8	10	10	10	10	كورس تعليم دق الإبر	Personal communication	يوم مجاني للسكري	Professional Diploma in Pharmaceutical Management	إتاحة فرصة التدريب في شركات
Female	51 - 60	جامعة اليرموك		Education and training comes by experience	Yes, but not written	Yes, but its not clear nor fixed term	No, we do not have such program		I just search the internet (Google it)	Drug.com	Pharmacology	10	5	10	10	10	10	10				Professional Diploma in Pharmaceutical Management
Male	31 - 40	جامعة الاسراء		Yes, but not written	No, no need for such strategies and programmes , it is personal issues and efforts	Yes, it is clearly explained and well-documented	Yes, there is a program and I use it	سمارت	I have a trusted reference (particular book, website, application ...etc) that I refer to	Website	Pharmacology	10	8	10	10	10	10	5				Professional Diploma in Pharmaceutical Management
Female	51 - 60	الاردنية		Yes, but not written	Yes, but not written	Yes, but its not clear nor fixed term	Yes, there is a program and I use it	سمارت	I just search the internet (Google it)	Drugs.com	Pharmacology	10	10	10	10	10	10	10	الاسعافات الاوليه	Coaching skills		Master degree	Training practice
Male	41 - 50	University of Jordan		Education and training comes by experience	No, no need for such strategies and programmes , it is personal issues and efforts	Yes, but its not clear nor fixed term	Yes, there is a program but I do not use it frequently		I have a trusted reference (particular book, website, application ...etc) that I refer to	Drugs.com Book(pharmacology)	Pharmacology	10	10	8	10	10	10	10				Professional Diploma in Pharmaceutical Marketing
Female	22- 30	Israa		Yes and there is written policy for training and education	Yes, but not written	Yes, it is clearly explained and well-documented	Yes, there is a program and I use it	جالاكسي	I have a trusted reference (particular book, website, application ...etc) that I refer to	Medscape	Pharmacology	10	6	9	10	10	10	10		Personal communication		Professional Diploma in Pharmaceutical Marketing
Male	41 - 50	Isra university		Education and training comes by experience		Yes, it is clearly explained and well-documented	No, we do not have such program		Others	particular book	Pharmacology	10	10	10	10	10	10	10	Clinical	Coaching skills	No	Professional Diploma in Pharmaceutical Management	No think
Female	31 - 40	جامعة فيلادلفيا		Education and training comes by experience	Yes, but not written	Yes, it is clearly explained and well-documented	Yes, there is a program and I use it	سمارت	I ask one of the following: the senior, my peers or one expert	Leaflet	Pharmacology	9	8	10	10	9	10	10	Accounting	Coaching skills	None	Master degree	متابعة المتدربين بشكل اسبوعي
Female	22- 30	Zarqa university		Yes, but not written	Yes and there is written policy for personal development and leadership	Yes, it is clearly explained and well-documented	Yes, there is a program and I use it	سمارت	I have a trusted reference (particular book, website, application ...etc) that I refer to	Drug leaflet, uptodate	Pharmacology	9	10	9	10	10	10	10		Personal communication		Professional Diploma in Pharmaceutical Marketing	Making workshops for free
Female	22- 30	الاسراء		Yes, but not written	Yes, but not written	Yes, but its not clear nor fixed term	Yes, there is a program and I use it	جالاكسي	I just search the internet (Google it)	Drugs in jordan	Pharmacology	5	10	10	10	10	10	10		Personal communication		PhD degree
Female	22- 30	الاسراء		Yes, but not written	Yes, but not written	Yes, but its not clear nor fixed term	Yes, there is a program and I use it	جالاكسي	I just search the internet (Google it)	Drugs in jordan	Pharmacology	5	10	10	10	10	10	10				Professional Diploma in Pharmaceutical Management
Female	22- 30	جامعة الزرقاء الخاصة		Yes, but not written	Personal development and leadership skills come by experiance	Yes, but its not clear nor fixed term	Yes, there is a program and I use it	سمارت	I ask one of the following: the senior, my peers or one expert	Jordan drug	Pharmacology	7	10	4	9	10	9	10		Personal communication		PhD degree	Support personal communication and development personal skill
Male	41 - 50	St.Petersburg-Russia/excellent		Education and training comes by experience	Personal development and leadership skills come by experiance	No need for such scheme I am ruining my own pharmacy	Yes, there is a program and I use it	جالاكسي	I have a trusted reference (particular book, website, application ...etc) that I refer to	*Clinical Pharmacology Morris J. Brown, ‏Pankaj Sharma, ‏Peter N. Bennett - 2012 - ‏book *Drugs.Com - Website *Drugs in Jordan -- App	Pharmacology	9	3	9	9	10	9	5	Patient counseling	Time management		Master degree
Female	22- 30	Zarqa university		Yes, but not written	Yes, but not written		Yes, there is a program and I use it	جالاكسي	I have a trusted reference (particular book, website, application ...etc) that I refer to	Medscape	Pharmacology	8	10	10	9	8	9	7		Coaching skills		Professional Diploma in Pharmaceutical Management
Male	41 - 50	University of jordan		Yes, but not written	No, no need for such strategies and programmes , it is personal issues and efforts	Yes, it is clearly explained and well-documented	No, we do not have such program		I have a trusted reference (particular book, website, application ...etc) that I refer to	App drugs in jordan	Pharmacology	8	3	1	9	8	9	7	No needed it	Personal communication		Professional Diploma in Pharmaceutical Marketing	Not a big deal
Female	61 - 65	Yarmook university		Yes, but not written	No, no need for such strategies and programmes , it is personal issues and efforts	Yes, but its not clear nor fixed term	No, we do not have such program		I just search the internet (Google it)	Drug in Jordan	Pharmacology	10	5	8	9	8	9	8	Nothing	Personal communication	Nothing	Professional Diploma in Pharmaceutical Marketing	Support them in a place to work in
Female	22- 30	الأردنية		Yes, but not written	Yes, but not written	No, I only receive my salary and that it is	No, we do not have such program		I just search the internet (Google it)	Drug leaflet	Pharmacology	6	7	5	8	9	9	9				Professional Diploma in Pharmaceutical Marketing
Female	31 - 40	Amman National		Yes and there is written policy for training and education	Yes and there is written policy for personal development and leadership	Yes, it is clearly explained and well-documented	Yes, there is a program and I use it	جالاكسي	I have a trusted reference (particular book, website, application ...etc) that I refer to	Drug leaflet and applications	Pharmacology	9	7	9	8	9	9	9		Personal communication		Professional Diploma in Human Resource Management
Female	22- 30	الأردنية		Yes, but not written	Yes, but not written	No, I only receive my salary and that it is	No, we do not have such program		I just search the internet (Google it)	Drug leaflet	Pharmacology	6	7	5	8	9	9	9	no thing	Personal communication		Professional Diploma in Human Resource Management	more workshop and conferences
Female	31 - 40	JUST		Education and training comes by experience	Yes and there is written policy for personal development and leadership	Yes, it is clearly explained and well-documented	Yes, there is a program and I use it	سمارت	I have a trusted reference (particular book, website, application ...etc) that I refer to	Books	Pharmacology	6	6	3	7	9	8	7	Personal education about the important of the vitamines	Personal communication		Professional Diploma in Leadership	Presentation \ working ship
Female	22- 30	hashemite university		No, no need for such infrastructure every thing is clear	Personal development and leadership skills come by experiance	It is only the personal appreciation	Yes, there is a program and I use it	سمارت	I just search the internet (Google it)	website	Pharmacology	6	4	6	7	7	8	8	Ethical	Time management		Professional Diploma in Pharmaceutical Management	Providing them with important and necessary information and educating them in educational courses to develop their skills
Female	41 - 50	الزيتونه		Yes, but not written	Personal development and leadership skills come by experiance	Yes, it is clearly explained and well-documented	Yes, there is a program and I use it	سمارت	I have a trusted reference (particular book, website, application ...etc) that I refer to	Leaflet	Pharmacology	8	4	5	6	7	8	8				Master degree
Male	41 - 50	جامعة عمان الاهلية		Yes, but not written	Personal development and leadership skills come by experiance	No, I only receive my salary and that it is	Yes, there is a program and I use it	الجامع	I ask one of the following: the senior, my peers or one expert	Drug leaflet	Pharmacology	6	7	8	5	9	8	9		Personal communication		Master degree	زيادة عدد ساعات التدريب
Female	22- 30	الجامعه الهاشميه		Education and training comes by experience	Personal development and leadership skills come by experiance	No, I only receive my salary and that it is	No, we do not have such program		I have a trusted reference (particular book, website, application ...etc) that I refer to	Drug leaflet	Pharmacology	5	10	3	5	7	8	9	No thing	Time management		Master degree
Female	31 - 40	جامعة الزيتونة	عمان	No, no need for such infrastructure every thing is clear	Yes and there is written policy for personal development and leadership	No, I only receive my salary and that it is	No, we do not have such program		I have a trusted reference (particular book, website, application ...etc) that I refer to	جوجل	Pharmacology	5	2	5	1	2	7	5		Personal communication		Professional Diploma in Pharmaceutical Marketing
Female				No, no need for such infrastructure every thing is clear	Yes, but not written	Yes, it is clearly explained and well-documented	Yes, there is a program and I use it	جالاكسي	I have a trusted reference (particular book, website, application ...etc) that I refer to	BNF BOOK	Pharmacology	7	8	7		5	6	4		Time management		Others
Female	22- 30	جامعة البلقاء التطبيقية		Yes, but not written	Yes, but not written	Other answer	No, we do not have such program		I have a trusted reference (particular book, website, application ...etc) that I refer to	Particular book .. website	Pharmacology	10	10	7		6	1	2	Drug information	Coaching skills		PhD degree	Training of students at the senior year
Female	22- 30	Hashmiate university		Education and training comes by experience	Personal development and leadership skills come by experiance	Yes, it is clearly explained and well-documented	Yes, there is a program and I use it	جالاكسي	I have a trusted reference (particular book, website, application ...etc) that I refer to	Drug jo	Physical Pharmacy	8	8	7	8	8	9	8	Public speaking, public health care, community service (mandatory ) , food science and dietitics	Personal communication		Professional Diploma in Research Methods	Pharmacists are over educated and under appreciated members of the healthcare system, academic institutions must focus on building the characters and knowledge of future pharmacists so they would upgrade the community pharmacist’s image in the society
Female	22- 30	الإسراء	عمان	Yes, but not written	Yes, but not written	Yes, but its not clear nor fixed term	Yes, there is a program and I use it	جالاكسي	I have a trusted reference (particular book, website, application ...etc) that I refer to	Drugs in jordan	Therapeutics	10	7	5	10	5	10	6		Personal communication		Professional Diploma in Pharmaceutical Marketing	إقامة دورات تدريبية في مختلف المجالات مع مراعاة أوقات عملهم ( الشفت المسائي والشفت الصباحي)
Female	22- 30	University of Jordan	Jerash	Education and training comes by experience	Personal development and leadership skills come by experiance	Yes, but its not clear nor fixed term	Yes, there is a program and I use it	سمارت	I have a trusted reference (particular book, website, application ...etc) that I refer to	JFDA website Elm.jo	Therapeutics	10	9	9	10	10	10	7				Professional Diploma in Pharmaceutical Marketing
Male	41 - 50	الجامعة الاردنية		Yes, but not written	Yes, but not written	Yes, it is clearly explained and well-documented	Yes, there is a program and I use it	جالاكسي	I have a trusted reference (particular book, website, application ...etc) that I refer to	Internet (Google, wekibedia)&drug in jordan	Therapeutics	10	8	10	10	5	10	7	لا شيء	Personal communication		Professional Diploma in Pharmaceutical Marketing	التدريب من سنه ثانيه
Male	41 - 50	الاردنية		Yes, but not written	Yes, but not written	Yes, it is clearly explained and well-documented	Yes, there is a program and I use it	جالاكسي	I just search the internet (Google it)	Google , drug in Jordan app	Therapeutics	10	7	10	10	5	10	8	لاب مستشفى سريري	Personal communication		Master degree	..
Male	22- 30	Charles Sturt University		Education and training comes by experience	Yes, but not written	It is only the personal appreciation	Yes, there is a program and I use it	جالاكسي	I have a trusted reference (particular book, website, application ...etc) that I refer to	MIMS	Therapeutics	8	7	8	10	4	10	8	Nothing	Personal communication		PhD degree	Nothing
Female	22- 30	جامعة فيلادلفيا		Education and training comes by experience	No, no need for such strategies and programmes , it is personal issues and efforts	No, I only receive my salary and that it is	Yes, there is a program and I use it	سمارت	I just search the internet (Google it)	Google, leaflet	Therapeutics	9	10	9	10	10	10	8	Out of the counter	Personal communication		Professional Diploma in Pharmaceutical Marketing
Female	22- 30	JU		Education and training comes by experience	Personal development and leadership skills come by experiance	Yes, it is clearly explained and well-documented	Yes, there is a program and I use it		I have a trusted reference (particular book, website, application ...etc) that I refer to	Guideline, leaflet, update	Therapeutics	8	8	10	10	8	10	9		Coaching skills		Professional Diploma in Leadership
Female	31 - 40	الاسراء		Yes and there is written policy for training and education	Yes and there is written policy for personal development and leadership	It is only the personal appreciation	Yes, there is a program and I use it	لا يوجد	I have a trusted reference (particular book, website, application ...etc) that I refer to	Drug in jordan	Therapeutics	7	9	10	10	9	10	9		Personal communication		Professional Diploma in Pharmaceutical Management
Female	31 - 40	الاسراء		Yes and there is written policy for training and education	Yes and there is written policy for personal development and leadership	It is only the personal appreciation	No, we do not have such program	لا يوجد	I have a trusted reference (particular book, website, application ...etc) that I refer to	Drug in Jordan	Therapeutics	7	9	10	10	9	10	9				Professional Diploma in Pharmaceutical Management
Male	41 - 50	Jordan university		Yes, but not written	No, no need for such strategies and programmes , it is personal issues and efforts	It is only the personal appreciation	No, we do not have such program		I have a trusted reference (particular book, website, application ...etc) that I refer to	App	Therapeutics	10	10	10	10	6	10	9	Nutrition	Personal communication		Professional Diploma in Pharmaceutical Marketing	من خلال المتابعة المستمرة من قبل الجامعة للطالب المتدرب ومتابعة تطوره وتفاعله بالصيدلية.
Female	22- 30	جامعة الزيتونة		Yes and there is written policy for training and education	Yes and there is written policy for personal development and leadership	Yes, it is clearly explained and well-documented	Yes, there is a program but I do not use it frequently	Pharmacy	I just search the internet (Google it)	Website	Therapeutics	10	10	10	10	10	10	9				Professional Diploma in Pharmaceutical Marketing
Female	22- 30	Zarqaa private university		It is the responsibility for authorities ( for example, Pharmacist Association and others)	It is the responsibility for authorities ( for example, Pharmacist Association and others)	Yes, it is clearly explained and well-documented	Yes, there is a program and I use it	سمارت	I have a trusted reference (particular book, website, application ...etc) that I refer to	Drug in Jordan	Therapeutics	8	10	10	10	10	10	10				Professional Diploma in Pharmaceutical Marketing
Male	31 - 40			Education and training comes by experience	Personal development and leadership skills come by experiance	Other answer	Yes, there is a program and I use it	سمارت	I ask one of the following: the senior, my peers or one expert	Drug leaflet and ask some one expert	Therapeutics	7	7	10	10	9	10	5		Coaching skills		PhD degree	بتوقع الكلية الجديدة رح تكون شاملة كل اشي ناقص يخلصوها بسرعة مشان نلحقها
Male	22- 30	Sindh university / pakistan		Yes, but not written	Yes, but not written	Other answer	Yes, there is a program and I use it	Not your business	I have a trusted reference (particular book, website, application ...etc) that I refer to	Jgda	Therapeutics	10	8	8	10	10	10	5	Nutrition /diets / and food supplements	Time management	Work shops that help old graduates to keep in touch with the latest developments in drugs and therapy.	Others	*Granting Scholarships to pharmacists who wanna complete their higher studies. *Funding the scientific researches of the pharmacists if there are. *Exchanging experiences and informations through the training processes between community pharmacists and students.
Female	22- 30	Just		Yes and there is written policy for training and education	Yes, but not written	Yes, it is clearly explained and well-documented	No, we do not have such program		I ask one of the following: the senior, my peers or one expert	Drug leaflet	Therapeutics	8	7	7	10	8	10	10		Coaching skills		Master degree
Male	22- 30	Hashemite		Education and training comes by experience	Yes, but not written	Yes, but its not clear nor fixed term	Yes, there is a program and I use it	سمارت	I have a trusted reference (particular book, website, application ...etc) that I refer to		Therapeutics	6	8	9	10	7	10	5	comunication skills	Personal communication		Professional Diploma in Pharmaceutical Marketing	by adding the previous courses
Female	22- 30	Jordanian University		Yes, but not written	Personal development and leadership skills come by experiance	Yes, but its not clear nor fixed term	Yes, there is a program and I use it	جالاكسي	I have a trusted reference (particular book, website, application ...etc) that I refer to	Drug leaflet	Therapeutics	10	7	7	10	10	10	10	Personal skills	Personal communication		PhD degree
Female	31 - 40	كليه حطين		Yes, but not written	Personal development and leadership skills come by experiance	Yes, it is clearly explained and well-documented	No, we do not have such program	جالاكسي	I ask one of the following: the senior, my peers or one expert	Leaflet	Therapeutics	6	10	5	10	10	10	5	Nothing	Coaching skills		Others	Making lectures and provides more care for their students
Female	22- 30	جامعه العلوم التطبيقيه		Yes and there is written policy for training and education	Yes and there is written policy for personal development and leadership	Yes, but its not clear nor fixed term	Yes, there is a program and I use it	جالاكسي	I have a trusted reference (particular book, website, application ...etc) that I refer to	Particular book ,application	Therapeutics	10	9	10	10	9	10	10	الاسعافات الاوليه	Coaching skills		Others	Training practice
Female	22- 30	Yarmouk University		Yes, but not written	Yes, but not written	It is only the personal appreciation	Yes, there is a program and I use it	سمارت	I have a trusted reference (particular book, website, application ...etc) that I refer to	Lexicomp	Therapeutics	6	8	10	10	10	10	10	No things , the plane in college of pharmacy in Hashemite University so perfect .	Coaching skills	_	Professional Diploma in Pharmaceutical Marketing	By Communication with students and listen what the difficulties and Problems facing them.
Female	22- 30	Just uni		No, no need for such infrastructure every thing is clear	Yes and there is written policy for personal development and leadership	Yes, it is clearly explained and well-documented	Yes, there is a program and I use it	جالاكسي	I ask one of the following: the senior, my peers or one expert	Application, drug leaflet & website	Therapeutics	10	6	7	10	10	10	10	Otc	Personal communication	Otc	Professional Diploma in Pharmaceutical Marketing	دورات تدريبية
Male	51 - 60	Jordan university		Yes and there is written policy for training and education	Yes and there is written policy for personal development and leadership	It is only the personal appreciation	No, we do not have such program		I have a trusted reference (particular book, website, application ...etc) that I refer to	Bnf Jodrugs Medscap	Therapeutics	10	10	10	10	10	10	10		Coaching skills		Professional Diploma in Pharmaceutical Management
Male	51 - 60	Jordan university		Yes and there is written policy for training and education	Yes and there is written policy for personal development and leadership	No need for such scheme I am ruining my own pharmacy	No, we do not have such program		I have a trusted reference (particular book, website, application ...etc) that I refer to	Bnf,jodrugs, medscab	Therapeutics	10	10	10	10	10	10	10	Community pharmacy management.	Coaching skills		Professional Diploma in Pharmaceutical Marketing	.
Female	22- 30	Petra University		Yes, but not written	Yes, but not written	Yes, it is clearly explained and well-documented	Yes, there is a program and I use it	سمارت	I have a trusted reference (particular book, website, application ...etc) that I refer to	FDA	Therapeutics	10	7	7	10	9	10	10	Customer service	Personal communication		Master degree
Female	22- 30	jordan university of science and technology		It is the responsibility for authorities ( for example, Pharmacist Association and others)	It is the responsibility for authorities ( for example, Pharmacist Association and others)	No, I only receive my salary and that it is	Yes, there is a program and I use it	سمارت	I have a trusted reference (particular book, website, application ...etc) that I refer to	Website_drugs.com	Therapeutics	9	7	8	9	9	9	10	None	Personal communication		Professional Diploma in Research Methods
Female	22- 30	Just		Yes and there is written policy for training and education	Yes and there is written policy for personal development and leadership	Yes, it is clearly explained and well-documented	Yes, there is a program and I use it	سمارت	I just search the internet (Google it)		Therapeutics	9	9	8	9	10	9	5	Pharmaceutical marketing PHARMACY PRACTICE	Coaching skills		Master degree	I think by doing counselling at least one case weekly"Especially chronic ones" asking patients about their medications,doses and their compliance and discuss this at class .
Female	22- 30	Jordan university of science and technology		It is the responsibility for authorities ( for example, Pharmacist Association and others)	It is the responsibility for authorities ( for example, Pharmacist Association and others)	No, I only receive my salary and that it is	Yes, there is a program and I use it	سمارت	I have a trusted reference (particular book, website, application ...etc) that I refer to	Website _drugs.com	Therapeutics	9	7	9	9	9	9	7	Selling skills	Time management		Professional Diploma in Human Resource Management
Female	22- 30	jordan university		Education and training comes by experience	Personal development and leadership skills come by experiance	No need for such scheme I am ruining my own pharmacy	Yes, there is a program and I use it	جالاكسي	I just search the internet (Google it)	Drug leaflet	Therapeutics	6	9	8	9	9	9	8		Time management		Professional Diploma in Research Methods
Female	31 - 40	الجامعة الاردنية		Yes, but not written	Yes, but not written	Other answer	No, we do not have such program	سمارت	I have a trusted reference (particular book, website, application ...etc) that I refer to	Medscape	Therapeutics	7	7	9	9	9	9	8				Professional Diploma in Leadership
Female	22- 30	الهاشمية		No, no need for such infrastructure every thing is clear	It is the responsibility for authorities ( for example, Pharmacist Association and others)	It is only the personal appreciation	Yes, there is a program and I use it		I have a trusted reference (particular book, website, application ...etc) that I refer to	application drug in jordan>>pharmacy bot application on masnger >>web	Therapeutics	1	7	7	8	10	9	8				Professional Diploma in Leadership
Male	More than 65	بغداد		Yes, but not written	No, no need for such strategies and programmes , it is personal issues and efforts	It is only the personal appreciation	No, we do not have such program		I have a trusted reference (particular book, website, application ...etc) that I refer to		Therapeutics	9	8	7	8	7	9	9				Professional Diploma in Leadership
Male	22- 30	الزيتونة		Yes, but not written	Yes, but not written	Yes, but its not clear nor fixed term	Yes, there is a program and I use it	جالاكسي	I have a trusted reference (particular book, website, application ...etc) that I refer to	Medscape, upto date	Therapeutics	5	8	7	8	8	9	9	Personal communication	Personal communication		Professional Diploma in Leadership	من خلال اقامة ورشات عمل ودورات
Female	22- 30	Zarqa university		Yes, but not written	Yes and there is written policy for personal development and leadership	Yes, it is clearly explained and well-documented	Yes, there is a program and I use it	سمارت	I have a trusted reference (particular book, website, application ...etc) that I refer to	Drug .com	Therapeutics	8	8	6	8	9	9	9	Nothing	Personal communication		Professional Diploma in Human Resource Management	By developing information and skills
Female	22- 30	الجامعة الاردنية		Yes, but not written	Personal development and leadership skills come by experiance	It is only the personal appreciation	Yes, there is a program and I use it	جالاكسي	I just search the internet (Google it)	Drugs.com , drug leaflet	Therapeutics	5	10	5	8	10	9	10		Coaching skills		Professional Diploma in Pharmaceutical Management
Male	31 - 40	israa university		Yes and there is written policy for training and education	Yes and there is written policy for personal development and leadership	Yes, it is clearly explained and well-documented	Yes, there is a program and I use it	سمارت	I ask one of the following: the senior, my peers or one expert	no	Therapeutics	9	7	8	8	6	9	10				Professional Diploma in Leadership
Female	31 - 40	جامعة العلوم و التكنولوجيا الأردنية		Education and training comes by experience	Personal development and leadership skills come by experiance	Yes, but its not clear nor fixed term	No, we do not have such program	جالاكسي	I just search the internet (Google it)	Drug's leaflet , website	Therapeutics	8	9	8	8	9	8	6		Personal communication		PhD degree	عن طريق عمل دورات متكررة
Female	31 - 40	Philadelphia		Yes, but not written	No, no need for such strategies and programmes , it is personal issues and efforts	Yes, but its not clear nor fixed term	Yes, there is a program and I use it	سمارت	I just search the internet (Google it)	BNF	Therapeutics	7	10	9	7	10	8	8	Foundational courses in the biomedical .	Coaching skills	Events in Digital,Blended and online learning .	Professional Diploma in Pharmaceutical Marketing	Importance of research in their current practice .
Female	22- 30	الزيتونه	الزرقاء	Yes, but not written	No, no need for such strategies and programmes , it is personal issues and efforts	No, I only receive my salary and that it is	Yes, there is a program and I use it	سمارت	I just search the internet (Google it)	دليل الادوية الأردني	Therapeutics	5	10	3	3	5	8	9		Coaching skills	All good	Professional Diploma in Leadership	تخريج طلاب أكفاء
Female	22- 30																			Personal communication		PhD degree	Yes
																			Crises management Patient councelling	Personal communication		Professional Diploma in Research Methods	Pharmacy practice update
																			Crises manegment ,patient counseling	Personal communication		Professional Diploma in Research Methods	Pharmacy practice update
																			تجربة الواقع	Personal communication		Professional Diploma in Leadership	البحث عن المعلومة وعدم الاستناد الى الكتب فقط عدم السماع الى زملاء الفيسبوك
		لم ترضَ																		Coaching skills		Master degree
																			Presentation skills , time mangement	Personal communication		Professional Diploma in Pharmaceutical Marketing	In workshops and support the scientific researchs
																			basic OTC program	Coaching skills		Master degree	The academic community has a long history of leading the development of residencies and other postgraduate training for advancing pharmacy practice in healthcare systems and for developing clinical science as a respected academic discipline. there is a need for further creativity and innovation to address postgraduate practice needs, which would also help advance practice in community and nontrad…
																				Personal communication		Professional Diploma in Research Methods
																			nutrition supplement	Coaching skills		Professional Diploma in Pharmaceutical Marketing	More management and workshops for effective training
																			Industrial skills	Time management		Master degree
Male	41 - 50	جامعة البتراء																		Personal communication		Professional Diploma in Leadership	From educational activities and several lectures for persons who work in different areas
																			اشياء الها علاقة ب الاسنان واللثة وعلومهم	Coaching skills		Professional Diploma in Leadership
																			I would like to have cours help use to easily communicate with the patient	Personal communication	May be development skill	PhD degree	They can start to educate the master and DPh degree
																			Humanity	Coaching skills		Master degree	Control the students
																			OTC	Time management	Marketing	Professional Diploma in Pharmaceutical Marketing	التأكد من صحة المعلومات المعطاة للمتدربين وتدريبهم على مهارات الاتصال والتعامل مع المرضى على اختلاف حالتهم
																			Drugs information	Coaching skills		PhD degree	Training students in the senior year

## Sheet: Community
Gender	Age group	From which university you got your degree?	City, where is your community pharmacy?	At your work place: Is there Pharmaceutical education and training infrastructures?	At your work place: Is there strategies and programmes for personal development and leadership skills?	At your work place: Is there any means of reward or intensive scheme for good working and superior achievements?	At your work place: is there a software program that helps managing the work ?	If there is a software program, what is it?	In your work: If you do not know some thing related to medicines, what is your first action	Generally, what is the best references (particular book, website, application,drug leaflet ... etc) you recommend others to use for drug's related information? if more than one please list them in order	Which of the following fields are most related to your work in community pharmacy ?	To which extent you agree that the following course (Project Management) is needed for Pharmacy students?	To which extent you agree that the following course (Cosmetics) is needed for Pharmacy students?	To which extent you agree that the following course (Finance and Economy) is needed for Pharmacy students?	To which extent you agree that the following course (Personal Development skills) is needed for Pharmacy students?	To which extent you agree that the following course (Pharmaceutical Marketing) is needed for Pharmacy students?	What other course(s) would you recommend to be added to the pharmacy curriculum? If more than one kindly list them according to priority	Workshops: If a university would like to support community pharmacists with a building capacity training, which workshop you would attend? (Sponsored by the university, free for participants)	If non of the suggested workshops could attract you, Please suggest other workshops	If you would have further official education, which of the following options you would choose ?	In your opinion: How can Academic institutions (universities) support the current practice of community pharmacists ?
Female	22- 30	University of Jordan	Zarqa	Yes, but not written	Yes and there is written policy for personal development and leadership	No need for such scheme I am ruining my own pharmacy	Yes, there is a program and I use it	سمارت	I have a trusted reference (particular book, website, application ...etc) that I refer to	Jodrug	OTC	7	10	10	10	8		Personal communication		Professional Diploma in Pharmaceutical Marketing
Female	22- 30	الهاشمية	Amman	Yes and there is written policy for training and education	Yes and there is written policy for personal development and leadership	Yes, it is clearly explained and well-documented	Yes, there is a program and I use it	سمارت	I just search the internet (Google it)	Drug leaflet	OTC	10	10	10	10	10	No thing	Coaching skills	No thing	PhD degree	By respect them, listen and take them about ill and follow the instruction of uses the drug
Female	31 - 40	الاسكندرية الحكومية	الزرقاء	Education and training comes by experience	Yes, but not written	No, I only receive my salary and that it is	Yes, there is a program and I use it	جالاكسي	I have a trusted reference (particular book, website, application ...etc) that I refer to	website, application	OTC	5	8	7	8	9	multivitamins	Coaching skills		Professional Diploma in Pharmaceutical Marketing
Female	22- 30	الزيتونه	الزرقاء	Yes, but not written	No, no need for such strategies and programmes , it is personal issues and efforts	No, I only receive my salary and that it is	Yes, there is a program and I use it	سمارت	I just search the internet (Google it)	دليل الادوية الأردني	Therapeutics	5	10	3	3	5	OTC Injections (how to inject) (illegal) English (speaking)	Coaching skills		Professional Diploma in Human Resource Management	Provide job opportunities
Female	22- 30	الزرقاء الاهلية	Zarqa	Education and training comes by experience	Personal development and leadership skills come by experiance	No need for such scheme I am ruining my own pharmacy	No, we do not have such program		I just search the internet (Google it)		OTC	9	10	7	9	8	Vitamins	Personal communication		Master degree
Female	31 - 40	جامعة العلوم والتكنولوجيا	الزرقاء	Education and training comes by experience	Personal development and leadership skills come by experiance		Yes, there is a program and I use it	سمارت	I have a trusted reference (particular book, website, application ...etc) that I refer to	particular book drug leaflet	Pharmacology	10	10	10	10	10		Personal communication		Professional Diploma in Pharmaceutical Marketing	إقامة دورات تدريبية في مختلف المجالات مع مراعاة أوقات عملهم ( الشفت المسائي والشفت الصباحي)
Female	41 - 50	التكنو	amman	Yes, but not written	Yes, but not written	Yes, but its not clear nor fixed term	Yes, there is a program and I use it	سمارت	I just search the internet (Google it)	drug leaflet	Other	6	8	10	8	8		Time management		Professional Diploma in Human Resource Management
Female	22- 30	الجامعة الأردنية	الزرقاء	Yes, but not written	It is the responsibility for authorities ( for example, Pharmacist Association and others)	No, I only receive my salary and that it is	No, we do not have such program		I just search the internet (Google it)	Jodrugs	OTC	10	7	7	9	9	Nourishment	None of the above	Theraputic knowedge	Master degree	By doing periodic workshops
Female	31 - 40	جامعة الزيتونة	عمان	No, no need for such infrastructure every thing is clear	Yes and there is written policy for personal development and leadership	No, I only receive my salary and that it is	No, we do not have such program		I have a trusted reference (particular book, website, application ...etc) that I refer to	جوجل	Pharmacology	5	2	5	1	2	لا شيء	Personal communication		Professional Diploma in Pharmaceutical Marketing	التدريب من سنه ثانيه
Female	31 - 40	جامعة الزيتونه	الزرقاء/حي الاسكان	Yes, but not written	Yes, but not written	Other answer	Yes, there is a program and I use it	سمارت	I have a trusted reference (particular book, website, application ...etc) that I refer to	Drug leaflets Drugs in Jordan Drugs.com	OTC	8	10	9	10	10	لاب مستشفى سريري	Personal communication		Master degree	..
Female	31 - 40	جامعة العلوم والتكنولوجيا الأردنية	الزرقاء	Education and training comes by experience	Personal development and leadership skills come by experiance	No need for such scheme I am ruining my own pharmacy	Yes, there is a program and I use it	سمارت	I have a trusted reference (particular book, website, application ...etc) that I refer to	Particular book and leaflet	Pharmacology	10	10	10	10	10		Personal communication		Professional Diploma in Pharmaceutical Marketing	اقامة دورات تدريبية تتناسب مع أوقات عمل الصيادلة
Female	51 - 60	جامعة دمشق	Amman	Education and training comes by experience	Personal development and leadership skills come by experiance	Yes, it is clearly explained and well-documented	Yes, there is a program and I use it	Macro	I ask one of the following: the senior, my peers or one expert	Leaflet	Pharmacology	8	9	10	10	10	Public speaking	None of the above	Marketing	Professional Diploma in Pharmaceutical Marketing	By training the students appropriately
Female	22- 30	الإسراء	عمان	Yes, but not written	Yes, but not written	Yes, but its not clear nor fixed term	Yes, there is a program and I use it	جالاكسي	I have a trusted reference (particular book, website, application ...etc) that I refer to	Drugs in jordan	Therapeutics	10	7	5	10	5	Nothing	Personal communication		PhD degree	Nothing
Female	22- 30	University of Jordan	Jerash	Education and training comes by experience	Personal development and leadership skills come by experiance	Yes, but its not clear nor fixed term	Yes, there is a program and I use it	سمارت	I have a trusted reference (particular book, website, application ...etc) that I refer to	JFDA website Elm.jo	Therapeutics	10	9	9	10	10		Coaching skills		Professional Diploma in Research Methods
Female	22- 30	جامعة الزرقاء الخاصة		Yes, but not written	Personal development and leadership skills come by experiance	Yes, but its not clear nor fixed term	Yes, there is a program and I use it	سمارت	I ask one of the following: the senior, my peers or one expert	Jordan drug	Pharmacology	7	10	4	9	10	Out of the counter	Personal communication		Professional Diploma in Pharmaceutical Marketing
Female	22- 30	جامعة العلوم و التكنولوجيا		Education and training comes by experience	Personal development and leadership skills come by experiance	Yes, but its not clear nor fixed term	Yes, there is a program and I use it	جالاكسي	I have a trusted reference (particular book, website, application ...etc) that I refer to		OTC	6	8	8	10	10		Personal communication		Professional Diploma in Research Methods
Female	22- 30	Hashmite university		Yes, but not written	Yes, but not written	Yes, it is clearly explained and well-documented	Yes, there is a program and I use it	سمارت	I ask one of the following: the senior, my peers or one expert	Jordan drug	OTC	4	10	6	10	8	Out of the counter drug	Personal communication		Professional Diploma in Pharmaceutical Marketing
Female	22- 30	Ahlyeh		Yes, but not written	Yes, but not written	Yes, it is clearly explained and well-documented	Yes, there is a program and I use it	فالكون	I ask one of the following: the senior, my peers or one expert	Books, internet websites, drugs leaflet	OTC	10	10	10	10	10	Nutrition	Personal communication		Professional Diploma in Pharmaceutical Marketing	من خلال المتابعة المستمرة من قبل الجامعة للطالب المتدرب ومتابعة تطوره وتفاعله بالصيدلية.
Female	22- 30	university of JORDAN		Education and training comes by experience	Personal development and leadership skills come by experiance	No, I only receive my salary and that it is	No, we do not have such program		I have a trusted reference (particular book, website, application ...etc) that I refer to	application website	OTC	7	10	9	10	10	new marketing skills courses... patient counselling courses	None of the above	first aid kit workshops complementary and alternative therapy workshops	Master degree	different courses and workshops.. awareness proshours
Female	22- 30	الجامعة الهاشمية		Education and training comes by experience	Personal development and leadership skills come by experiance	Yes, but its not clear nor fixed term	No, we do not have such program		I have a trusted reference (particular book, website, application ...etc) that I refer to	I think particular book	OTC	9	9	8	9	9		Personal communication		Professional Diploma in Pharmaceutical Marketing	بداية تدريس الطالب بالمضادات الحيوية ، توعية الطالب على عمليات فحص الضغط بالأجهزة المختلفة
Female	31 - 40	العلوم والتكنولوجيا		Yes, but not written	Yes, but not written	Yes, but its not clear nor fixed term	Yes, there is a program and I use it	جالاكسي	I just search the internet (Google it)	Particular book	OTC	7	8	8	8	9		Personal communication		Professional Diploma in Pharmaceutical Marketing	Providing pharmacists with newer drug information's .
Female	22- 30	الجامعه الاردنيه		Education and training comes by experience	Personal development and leadership skills come by experiance	No, I only receive my salary and that it is	Yes, there is a program and I use it	جالاكسي	I have a trusted reference (particular book, website, application ...etc) that I refer to	Particular book	OTC	5	7	6	9	7		Personal communication		Master degree
Female	22- 30	الهاشمية		No, no need for such infrastructure every thing is clear	It is the responsibility for authorities ( for example, Pharmacist Association and others)	It is only the personal appreciation	Yes, there is a program and I use it		I have a trusted reference (particular book, website, application ...etc) that I refer to	application drug in jordan>>pharmacy bot application on masnger >>web	Therapeutics	1	7	7	8	10		Coaching skills		PhD degree	بتوقع الكلية الجديدة رح تكون شاملة كل اشي ناقص يخلصوها بسرعة مشان نلحقها
Female	22- 30	الجامعة الهاشمية		Yes, but not written	Yes, but not written	Yes, but its not clear nor fixed term	Yes, there is a program and I use it	سمارت	I have a trusted reference (particular book, website, application ...etc) that I refer to	JFDA	OTC	8	8	8	9	9	nothing	Personal communication	nothing	Professional Diploma in Pharmaceutical Marketing	nothing
Female	22- 30	jordan university of science and technology		It is the responsibility for authorities ( for example, Pharmacist Association and others)	It is the responsibility for authorities ( for example, Pharmacist Association and others)	No, I only receive my salary and that it is	Yes, there is a program and I use it	سمارت	I have a trusted reference (particular book, website, application ...etc) that I refer to	Website_drugs.com	Therapeutics	9	7	8	9	9	MARKETING AND PHARMACO ECONOMICS ,PHARMACY PRACTICE	Coaching skills		Professional Diploma in Pharmaceutical Marketing	I think by asking the students to deal with a real case weekly _specially chronic ones _asking the patient about their medications,doses and their complince and report it in order to discuss it in the class.
Female	31 - 40	JUST		Education and training comes by experience	Yes and there is written policy for personal development and leadership	Yes, it is clearly explained and well-documented	Yes, there is a program and I use it	سمارت	I have a trusted reference (particular book, website, application ...etc) that I refer to	Books	Pharmacology	6	6	3	7	9	Therapy	Personal communication	Nothing	Others	By making practise funny for students
Female	22- 30	Hitten collage		It is the responsibility for authorities ( for example, Pharmacist Association and others)	It is the responsibility for authorities ( for example, Pharmacist Association and others)	It is only the personal appreciation	No, we do not have such program		I ask one of the following: the senior, my peers or one expert	Drug leaflet and prticular book	OTC	8	8	10	10	10		Personal communication		Others	Make a clear and managed training course for the student and keep in touch with their trainers in the pharmacies .
Female	22- 30	جامعة فيلادلفيا		Education and training comes by experience	No, no need for such strategies and programmes , it is personal issues and efforts	No, I only receive my salary and that it is	Yes, there is a program and I use it	سمارت	I just search the internet (Google it)	Google, leaflet	Therapeutics	9	10	9	10	10		Coaching skills		Master degree
Female	22- 30	جامعة العلوم والتكنولوجيا الاردنية		Education and training comes by experience	Personal development and leadership skills come by experiance	Yes, but its not clear nor fixed term	Yes, there is a program and I use it	جالاكسي	I have a trusted reference (particular book, website, application ...etc) that I refer to	digital pharmacy, lexi comp	OTC	10	10	10	10	10	comunication skills	Personal communication		Professional Diploma in Pharmaceutical Marketing	by adding the previous courses
Female	22- 30	JU		Education and training comes by experience	Personal development and leadership skills come by experiance	Yes, it is clearly explained and well-documented	Yes, there is a program and I use it		I have a trusted reference (particular book, website, application ...etc) that I refer to	Guideline, leaflet, update	Therapeutics	8	8	10	10	8	OTC , communication skills	Personal communication		Master degree
Female	22- 30	Hashmiate university		Education and training comes by experience	Personal development and leadership skills come by experiance	Yes, it is clearly explained and well-documented	Yes, there is a program and I use it	جالاكسي	I have a trusted reference (particular book, website, application ...etc) that I refer to	Drug jo	Physical Pharmacy	8	8	7	8	8	كورس تعليم دق الإبر	Personal communication	يوم مجاني للسكري	Professional Diploma in Pharmaceutical Management	إتاحة فرصة التدريب في شركات
Female	22- 30	University of jordan		Yes, but not written	Yes, but not written	It is only the personal appreciation	Yes, there is a program and I use it	سمارت	I have a trusted reference (particular book, website, application ...etc) that I refer to	Food and drug	Pharmacology	10	10	10	10	9	Personal skills	Personal communication		PhD degree
Female	22- 30	University of Jordan		No, no need for such infrastructure every thing is clear	Yes, but not written	Yes, but its not clear nor fixed term	Yes, there is a program and I use it	Medsoft	I have a trusted reference (particular book, website, application ...etc) that I refer to	Drugs in jordan app or jordan national drugs formulary book	OTC	7	9	5	9	10	Nothing	Coaching skills		Others	Making lectures and provides more care for their students
Female	31 - 40	الاسراء		Yes and there is written policy for training and education	Yes and there is written policy for personal development and leadership	It is only the personal appreciation	Yes, there is a program and I use it	لا يوجد	I have a trusted reference (particular book, website, application ...etc) that I refer to	Drug in jordan	Therapeutics	7	9	10	10	9	الاسعافات الاوليه	Coaching skills		Master degree	Training practice
Female	31 - 40	الاسراء		Yes and there is written policy for training and education	Yes and there is written policy for personal development and leadership	It is only the personal appreciation	No, we do not have such program	لا يوجد	I have a trusted reference (particular book, website, application ...etc) that I refer to	Drug in Jordan	Therapeutics	7	9	10	10	9	الاسعافات الاوليه	Coaching skills		Others	Training practice
Female				No, no need for such infrastructure every thing is clear	Yes, but not written	Yes, it is clearly explained and well-documented	Yes, there is a program and I use it	جالاكسي	I have a trusted reference (particular book, website, application ...etc) that I refer to	BNF BOOK	Pharmacology	7	8	7		5				Professional Diploma in Pharmaceutical Marketing
Female	22- 30	الأردنية		Yes, but not written	Yes, but not written	No, I only receive my salary and that it is	No, we do not have such program		I just search the internet (Google it)	Drug leaflet	Pharmacology	6	7	5	8	9	Community pharmacy management.	Coaching skills		Professional Diploma in Pharmaceutical Marketing	.
Female	22- 30	الجامعة الهاشمية		Education and training comes by experience	Yes, but not written	Yes, it is clearly explained and well-documented	Yes, there is a program and I use it	سمارت	I ask one of the following: the senior, my peers or one expert	Drug leaflet	Pharmacology	6	10	8	10	9		Personal communication		Professional Diploma in Pharmaceutical Marketing
Female	31 - 40	Amman National		Yes and there is written policy for training and education	Yes and there is written policy for personal development and leadership	Yes, it is clearly explained and well-documented	Yes, there is a program and I use it	جالاكسي	I have a trusted reference (particular book, website, application ...etc) that I refer to	Drug leaflet and applications	Pharmacology	9	7	9	8	9	No things , the plane in college of pharmacy in Hashemite University so perfect .	Coaching skills	_	Professional Diploma in Pharmaceutical Marketing	By Communication with students and listen what the difficulties and Problems facing them.
Female	22- 30	جامعة الزيتونة		Yes and there is written policy for training and education	Yes and there is written policy for personal development and leadership	Yes, it is clearly explained and well-documented	Yes, there is a program but I do not use it frequently	Pharmacy	I just search the internet (Google it)	Website	Therapeutics	10	10	10	10	10	Otc	Personal communication	Otc	Professional Diploma in Pharmaceutical Marketing	دورات تدريبية
Female	22- 30	Just		Yes and there is written policy for training and education	Yes and there is written policy for personal development and leadership	Yes, it is clearly explained and well-documented	Yes, there is a program and I use it	سمارت	I just search the internet (Google it)		Therapeutics	9	9	8	9	10		Coaching skills		Professional Diploma in Pharmaceutical Management
Female	22- 30	الأردنية		Yes, but not written	Yes, but not written	No, I only receive my salary and that it is	No, we do not have such program		I just search the internet (Google it)	Drug leaflet	Pharmacology	6	7	5	8	9	Community pharmacy management.	Coaching skills		Professional Diploma in Pharmaceutical Marketing	.
Female	22- 30	Jordan university if science ans technology		No, no need for such infrastructure every thing is clear	Personal development and leadership skills come by experiance	Yes, but its not clear nor fixed term	Yes, there is a program and I use it		I have a trusted reference (particular book, website, application ...etc) that I refer to	Leaflet ,website(drugs.com)	OTC	8	9	6	10	8		Personal communication		Master degree	تنظيم دورات للصيادله للاستخدامات العملية للادوية out of leaflet
Female	22- 30	الجامعة الهاشمية		Education and training comes by experience	Personal development and leadership skills come by experiance	Other answer	Yes, there is a program but I do not use it frequently	سمارت	I have a trusted reference (particular book, website, application ...etc) that I refer to		Pharmacology	10	8	10	10	10		Personal communication		Professional Diploma in Pharmaceutical Management
Female	22- 30			Education and training comes by experience	Personal development and leadership skills come by experiance	No, I only receive my salary and that it is	No, we do not have such program		I just search the internet (Google it)	Website	OTC	4	4	6	10	10		Personal communication		Professional Diploma in Pharmaceutical Marketing
Female	22- 30	جامعه الازهر غزه		Yes and there is written policy for training and education	Yes, but not written	Yes, it is clearly explained and well-documented	Yes, there is a program and I use it	سمارت	I just search the internet (Google it)	Jo drug	Pharmacology	10	8	10	10	10	Accounting	Coaching skills	None	Master degree	متابعة المتدربين بشكل اسبوعي
Female	22- 30	JAST		No, no need for such infrastructure every thing is clear	Personal development and leadership skills come by experiance	Yes, but its not clear nor fixed term	No, we do not have such program		I have a trusted reference (particular book, website, application ...etc) that I refer to	Medscape Jogrugs	OTC	2	9	8	9	6	Drug interactions Drug dosage	Coaching skills		PhD degree	Nothing
Female	31 - 40	Philadelphia		Yes, but not written	No, no need for such strategies and programmes , it is personal issues and efforts	Yes, but its not clear nor fixed term	Yes, there is a program and I use it	سمارت	I just search the internet (Google it)	BNF	Therapeutics	7	10	9	7	10	Practical medicinal	Coaching skills		Professional Diploma in Pharmaceutical Management
Female	22- 30	Zarqaa private university		It is the responsibility for authorities ( for example, Pharmacist Association and others)	It is the responsibility for authorities ( for example, Pharmacist Association and others)	Yes, it is clearly explained and well-documented	Yes, there is a program and I use it	سمارت	I have a trusted reference (particular book, website, application ...etc) that I refer to	Drug in Jordan	Therapeutics	8	10	10	10	10	No	Coaching skills		Master degree	I dont know
Female	22- 30	فيلادلفيا		Yes and there is written policy for training and education	Yes and there is written policy for personal development and leadership	Yes, but its not clear nor fixed term	Yes, there is a program and I use it	Pharmacy1	I have a trusted reference (particular book, website, application ...etc) that I refer to	Drug leaflet	Pharmacology	9	10	9	10	10	Customer service	Personal communication		Master degree
Female	22- 30	Hashemite university		Yes and there is written policy for training and education	Yes and there is written policy for personal development and leadership	Yes, it is clearly explained and well-documented	Yes, there is a program and I use it	فالكون	I have a trusted reference (particular book, website, application ...etc) that I refer to	Drugs in jorden website	OTC	7	8	8	7	9		Personal communication		Professional Diploma in Pharmaceutical Marketing	Making workshops for free
Female	22- 30	الهاشميه		Education and training comes by experience	Yes and there is written policy for personal development and leadership	Other answer	Yes, there is a program and I use it	جالاكسي	I have a trusted reference (particular book, website, application ...etc) that I refer to	Drug in Jordan	OTC	10	7	9	9	10		Coaching skills		Master degree	By learning the students all information about drug and how to deal with patients
Female	22- 30	الجامعة الهاشمية		Yes, but not written		Yes, it is clearly explained and well-documented	Yes, there is a program but I do not use it frequently	جالاكسي	I just search the internet (Google it)	application	Pharmacology	9	8	10	10	7		Personal communication		Professional Diploma in Research Methods
Female	22- 30	الجامعه الهاشميه		Education and training comes by experience	Personal development and leadership skills come by experiance	No, I only receive my salary and that it is	No, we do not have such program		I have a trusted reference (particular book, website, application ...etc) that I refer to	Drug leaflet	Pharmacology	5	10	3	5	7	PharmCutical mixtures	Coaching skills		Professional Diploma in Research Methods	Make specific learning program
Female	22- 30	petra university		Yes, but not written	Yes, but not written	Yes, it is clearly explained and well-documented	No, we do not have such program	not found	I have a trusted reference (particular book, website, application ...etc) that I refer to	website,drug leaflet	OTC	10	10	10	10	10	insurance	Personal communication	not found	Professional Diploma in Research Methods	by being sure that the pharmasict in pharmecies are very good skills
Female	22- 30	Jordan university of science and technology		It is the responsibility for authorities ( for example, Pharmacist Association and others)	It is the responsibility for authorities ( for example, Pharmacist Association and others)	No, I only receive my salary and that it is	Yes, there is a program and I use it	سمارت	I have a trusted reference (particular book, website, application ...etc) that I refer to	Website _drugs.com	Therapeutics	9	7	9	9	9	Pharmaceutical marketing PHARMACY PRACTICE	Coaching skills		Master degree	I think by doing counselling at least one case weekly"Especially chronic ones" asking patients about their medications,doses and their compliance and discuss this at class .
Female	41 - 50	الزيتونه		Yes, but not written	Personal development and leadership skills come by experiance	Yes, it is clearly explained and well-documented	Yes, there is a program and I use it	سمارت	I have a trusted reference (particular book, website, application ...etc) that I refer to	Leaflet	Pharmacology	8	4	5	6	7	No thing else	Time management		Master degree	Few of reports
Female	22- 30	hashemite university		No, no need for such infrastructure every thing is clear	Personal development and leadership skills come by experiance	It is only the personal appreciation	Yes, there is a program and I use it	سمارت	I just search the internet (Google it)	website	Pharmacology	6	4	6	7	7	counseling with the patient	Personal communication		Professional Diploma in Pharmaceutical Marketing
Female	22- 30	Zarqa university		Yes, but not written	Yes, but not written		Yes, there is a program and I use it	جالاكسي	I have a trusted reference (particular book, website, application ...etc) that I refer to	Medscape	Pharmacology	8	10	10	9	8		Coaching skills		Professional Diploma in Pharmaceutical Management
Female	22- 30	Just		Yes and there is written policy for training and education	Yes, but not written	Yes, it is clearly explained and well-documented	No, we do not have such program		I ask one of the following: the senior, my peers or one expert	Drug leaflet	Therapeutics	8	7	7	10	8	No needed it	Personal communication		Professional Diploma in Pharmaceutical Marketing	Not a big deal
Female	22- 30	Zarqa university		Yes, but not written	Yes and there is written policy for personal development and leadership	Yes, it is clearly explained and well-documented	Yes, there is a program and I use it	سمارت	I have a trusted reference (particular book, website, application ...etc) that I refer to	Drug .com	Therapeutics	8	8	6	8	9	Nothing	Personal communication	Nothing	Professional Diploma in Pharmaceutical Marketing	Support them in a place to work in
Female	22- 30	University of jordan		Yes and there is written policy for training and education	Personal development and leadership skills come by experiance	Yes, but its not clear nor fixed term	Yes, there is a program and I use it	فالكون	I have a trusted reference (particular book, website, application ...etc) that I refer to	Particular book/ website/leafleat	Pharmacology	10	10	8	10	10	Public speaking, public health care, community service (mandatory ) , food science and dietitics	Personal communication		Professional Diploma in Research Methods	Pharmacists are over educated and under appreciated members of the healthcare system, academic institutions must focus on building the characters and knowledge of future pharmacists so they would upgrade the community pharmacist’s image in the society
Female	22- 30	Jordan university of scince and technology		Yes, but not written	Yes, but not written	Other answer	Yes, there is a program and I use it		I have a trusted reference (particular book, website, application ...etc) that I refer to	Digital pharmacy	OTC	9	7	8	8	7		Personal communication		Professional Diploma in Human Resource Management
Female	22- 30	فلادلفيا		Yes, but not written	Yes, but not written	No need for such scheme I am ruining my own pharmacy	No, we do not have such program	جالاكسي	I ask one of the following: the senior, my peers or one expert	drug leaflet	OTC	5	4	7	6	3	no thing	Personal communication		Professional Diploma in Human Resource Management	more workshop and conferences
Female	51 - 60	جامعة اليرموك		Education and training comes by experience	Yes, but not written	Yes, but its not clear nor fixed term	No, we do not have such program		I just search the internet (Google it)	Drug.com	Pharmacology	10	5	10	10	10	Personal communication	Personal communication		Professional Diploma in Leadership	من خلال اقامة ورشات عمل ودورات
Female	22- 30	Jordanian University		Yes, but not written	Personal development and leadership skills come by experiance	Yes, but its not clear nor fixed term	Yes, there is a program and I use it	جالاكسي	I have a trusted reference (particular book, website, application ...etc) that I refer to	Drug leaflet	Therapeutics	10	7	7	10	10	Patient counseling	Coaching skills		Master degree	By giving them extensive courses intensively for all aspects of the work they will face in the future And teaching them on mechanisms for each functional group in a simplified way, which makes them rooted in their minds either through video or illustrations
Female	31 - 40	كليه حطين		Yes, but not written	Personal development and leadership skills come by experiance	Yes, it is clearly explained and well-documented	No, we do not have such program	جالاكسي	I ask one of the following: the senior, my peers or one expert	Leaflet	Therapeutics	6	10	5	10	10	Nothing	Personal communication		Professional Diploma in Human Resource Management	By developing information and skills
Female	22- 30	الجامعة الاردنية		Yes, but not written	Personal development and leadership skills come by experiance	It is only the personal appreciation	Yes, there is a program and I use it	جالاكسي	I just search the internet (Google it)	Drugs.com , drug leaflet	Therapeutics	5	10	5	8	10		Personal communication	Patient counseling	Others	- By decreasing the number of pharmacy students they accept every year because the field is over saturated now. - lectures , workshop, training.
Female	22- 30	جامعة البلقاء التطبيقية		Yes, but not written	Yes, but not written	Other answer	No, we do not have such program		I have a trusted reference (particular book, website, application ...etc) that I refer to	Particular book .. website	Pharmacology	10	10	7		6		Coaching skills		PhD degree
Female	51 - 60	الاردنية		Yes, but not written	Yes, but not written	Yes, but its not clear nor fixed term	Yes, there is a program and I use it	سمارت	I just search the internet (Google it)	Drugs.com	Pharmacology	10	10	10	10	10		Personal communication		PhD degree	عن طريق عمل دورات متكررة
Female	61 - 65	Yarmook university		Yes, but not written	No, no need for such strategies and programmes , it is personal issues and efforts	Yes, but its not clear nor fixed term	No, we do not have such program		I just search the internet (Google it)	Drug in Jordan	Pharmacology	10	5	8	9	8	Personal education about the important of the vitamines	Personal communication		Professional Diploma in Leadership	Presentation \ working ship
Female	22- 30	جامعه العلوم التطبيقيه		Yes and there is written policy for training and education	Yes and there is written policy for personal development and leadership	Yes, but its not clear nor fixed term	Yes, there is a program and I use it	جالاكسي	I have a trusted reference (particular book, website, application ...etc) that I refer to	Particular book ,application	Therapeutics	10	9	10	10	9	Foundational courses in the biomedical .	Coaching skills	Events in Digital,Blended and online learning .	Professional Diploma in Pharmaceutical Marketing	Importance of research in their current practice .
Female	31 - 40	جامعة الزيتونه		Yes, but not written	Personal development and leadership skills come by experiance	Yes, but its not clear nor fixed term	Yes, there is a program and I use it	سمارت	I just search the internet (Google it)	Drug leaflet	OTC	10	9	9	10	7		Coaching skills		Professional Diploma in Pharmaceutical Marketing
Female	22- 30	الهاشميه		No, no need for such infrastructure every thing is clear	Yes, but not written	Yes, but its not clear nor fixed term	No, we do not have such program		I ask one of the following: the senior, my peers or one expert	Book	OTC	7	7	7	7	7				Professional Diploma in Leadership
Female	31 - 40	البترا		Yes and there is written policy for training and education	Yes and there is written policy for personal development and leadership	Yes, it is clearly explained and well-documented	Yes, there is a program but I do not use it frequently	سمارت			OTC	8	8	8	9	8		Time management		Professional Diploma in Pharmaceutical Marketing
Female	22- 30	jordan university		Education and training comes by experience	Personal development and leadership skills come by experiance	No need for such scheme I am ruining my own pharmacy	Yes, there is a program and I use it	جالاكسي	I just search the internet (Google it)	Drug leaflet	Therapeutics	6	9	8	9	9		Personal communication		Master degree	زيادة عدد ساعات التدريب
Female	22- 30	الإسراء		Yes, but not written	Personal development and leadership skills come by experiance	No, I only receive my salary and that it is	Yes, there is a program but I do not use it frequently	جالاكسي	I have a trusted reference (particular book, website, application ...etc) that I refer to	الدليل الطبي للشرق الأوسط	OTC	10	10	10	10	10	No thing	Time management		Master degree
Female	22- 30	Israa		Yes and there is written policy for training and education	Yes, but not written	Yes, it is clearly explained and well-documented	Yes, there is a program and I use it	جالاكسي	I have a trusted reference (particular book, website, application ...etc) that I refer to	Medscape	Pharmacology	10	6	9	10	10	Nothing	Personal communication		Professional Diploma in Pharmaceutical Management
Female	51 - 60	الاردنية		No, no need for such infrastructure every thing is clear	Yes and there is written policy for personal development and leadership	Yes, but its not clear nor fixed term	No, we do not have such program	لا يوجد	I just search the internet (Google it)	Books	OTC	10	10	10	10	10		Coaching skills	All good	Professional Diploma in Leadership	تخريج طلاب أكفاء
Female	22- 30	Yarmouk University		Yes, but not written	Yes, but not written	It is only the personal appreciation	Yes, there is a program and I use it	سمارت	I have a trusted reference (particular book, website, application ...etc) that I refer to	Lexicomp	Therapeutics	6	8	10	10	10		Personal communication		Professional Diploma in Pharmaceutical Marketing
Female	22- 30	Just uni		No, no need for such infrastructure every thing is clear	Yes and there is written policy for personal development and leadership	Yes, it is clearly explained and well-documented	Yes, there is a program and I use it	جالاكسي	I ask one of the following: the senior, my peers or one expert	Application, drug leaflet & website	Therapeutics	10	6	7	10	10		Personal communication		PhD degree	Yes
Female	22- 30	Philadelphia university		Yes and there is written policy for training and education	No, no need for such strategies and programmes , it is personal issues and efforts	Yes, it is clearly explained and well-documented	Yes, there is a program and I use it	سمارت	I have a trusted reference (particular book, website, application ...etc) that I refer to	AHFS drug handbook	OTC	9	9	10	10	10		Coaching skills		Master degree
Female	22- 30	philadelphia university		Yes and there is written policy for training and education	Yes, but not written	Yes, it is clearly explained and well-documented	Yes, there is a program and I use it	سمارت	I have a trusted reference (particular book, website, application ...etc) that I refer to	pharmacotherapy handbook	OTC	9	9	10	10	10	basic OTC program	Coaching skills		Master degree	The academic community has a long history of leading the development of residencies and other postgraduate training for advancing pharmacy practice in healthcare systems and for developing clinical science as a respected academic discipline. there is a need for further creativity and innovation to address postgraduate practice needs, which would also help advance practice in community and nontrad…
Female	31 - 40	الجامعة الاردنية		Yes, but not written	Yes, but not written	Other answer	No, we do not have such program	سمارت	I have a trusted reference (particular book, website, application ...etc) that I refer to	Medscape	Therapeutics	7	7	9	9	9		Personal communication		Professional Diploma in Research Methods
Female	31 - 40	جامعة العلوم و التكنولوجيا الأردنية		Education and training comes by experience	Personal development and leadership skills come by experiance	Yes, but its not clear nor fixed term	No, we do not have such program	جالاكسي	I just search the internet (Google it)	Drug's leaflet , website	Therapeutics	8	9	8	8	9	nutrition supplement	Coaching skills		Professional Diploma in Pharmaceutical Marketing	More management and workshops for effective training
Female	31 - 40	جامعة فيلادلفيا		Education and training comes by experience	Yes, but not written	Yes, it is clearly explained and well-documented	Yes, there is a program and I use it	سمارت	I ask one of the following: the senior, my peers or one expert	Leaflet	Pharmacology	9	8	10	10	9	Industrial skills	Time management		Master degree
Female	22- 30	Hashemite University		Yes, but not written	Yes, but not written	Yes, it is clearly explained and well-documented	No, we do not have such program		I have a trusted reference (particular book, website, application ...etc) that I refer to	Drugs jo application, website, particular book	OTC	10	8	8	10	8		Personal communication		Professional Diploma in Leadership	From educational activities and several lectures for persons who work in different areas
Female	22- 30	الجامعة الهاشمية		Yes and there is written policy for training and education	Yes, but not written	Yes, it is clearly explained and well-documented	Yes, there is a program and I use it	سمارت	I just search the internet (Google it)	Website	Other	10	10	10	10	7	اشياء الها علاقة ب الاسنان واللثة وعلومهم	Coaching skills		Professional Diploma in Leadership
Female	22- 30	Petra University		Yes, but not written	Yes, but not written	Yes, it is clearly explained and well-documented	Yes, there is a program and I use it	سمارت	I have a trusted reference (particular book, website, application ...etc) that I refer to	FDA	Therapeutics	10	7	7	10	9	Humanity	Coaching skills		Master degree	Control the students
Female	22- 30	Zarqa university		Yes, but not written	Yes and there is written policy for personal development and leadership	Yes, it is clearly explained and well-documented	Yes, there is a program and I use it	سمارت	I have a trusted reference (particular book, website, application ...etc) that I refer to	Drug leaflet, uptodate	Pharmacology	9	10	9	10	10	OTC	Time management	Marketing	Professional Diploma in Pharmaceutical Marketing	التأكد من صحة المعلومات المعطاة للمتدربين وتدريبهم على مهارات الاتصال والتعامل مع المرضى على اختلاف حالتهم
Female	22- 30	الاسراء		Yes, but not written	Yes, but not written	Yes, but its not clear nor fixed term	Yes, there is a program and I use it	جالاكسي	I just search the internet (Google it)	Drugs in jordan	Pharmacology	5	10	10	10	10	Drug information	Coaching skills		PhD degree	Training of students at the senior year
Female	22- 30	الاسراء		Yes, but not written	Yes, but not written	Yes, but its not clear nor fixed term	Yes, there is a program and I use it	جالاكسي	I just search the internet (Google it)	Drugs in jordan	Pharmacology	5	10	10	10	10	Drugs information	Coaching skills		PhD degree	Training students in the senior year
Male	22- 30	University of Jordan	Al-mafreq	It is the responsibility for authorities ( for example, Pharmacist Association and others)	No, no need for such strategies and programmes , it is personal issues and efforts	Yes, it is clearly explained and well-documented	Yes, there is a program and I use it	سمارت	I have a trusted reference (particular book, website, application ...etc) that I refer to	Book like British pharmacopia	Pharmacology	8	8	7	10	9	.	Personal communication	.	Professional Diploma in Pharmaceutical Marketing	By holding training sessions with pharmacists
Male	22- 30	الهاشمية		Education and training comes by experience	Personal development and leadership skills come by experiance	Other answer	Yes, there is a program but I do not use it frequently		I just search the internet (Google it)	drugs in jordan	OTC	4	4	4	4	4		Coaching skills		Professional Diploma in Leadership
Male	41 - 50	الجامعة الاردنية		Yes, but not written	Yes, but not written	Yes, it is clearly explained and well-documented	Yes, there is a program and I use it	جالاكسي	I have a trusted reference (particular book, website, application ...etc) that I refer to	Internet (Google, wekibedia)&drug in jordan	Therapeutics	10	8	10	10	5		Personal communication		Professional Diploma in Pharmaceutical Management
Male	41 - 50	الاردنية		Yes, but not written	Yes, but not written	Yes, it is clearly explained and well-documented	Yes, there is a program and I use it	جالاكسي	I just search the internet (Google it)	Google , drug in Jordan app	Therapeutics	10	7	10	10	5				Professional Diploma in Pharmaceutical Management
Male	41 - 50	جامعة بشكيريا /روسيا		No, no need for such infrastructure every thing is clear	Personal development and leadership skills come by experiance	Other answer	No, we do not have such program	لا يوجد	I have a trusted reference (particular book, website, application ...etc) that I refer to	Drugs in Jordan Plus basic pharmacological review	OTC	7	5	3	9	10		Coaching skills		Professional Diploma in Research Methods
Male	41 - 50	جامعه بشكيريا / روسيا		No, no need for such infrastructure every thing is clear	Personal development and leadership skills come by experiance	Other answer	No, we do not have such program	لا يوجد	I have a trusted reference (particular book, website, application ...etc) that I refer to	Drugs is jordan plus basic pharnacilogical review	OTC	7	5	3	3	4		Coaching skills		Professional Diploma in Human Resource Management
Male	22- 30	Charles Sturt University		Education and training comes by experience	Yes, but not written	It is only the personal appreciation	Yes, there is a program and I use it	جالاكسي	I have a trusted reference (particular book, website, application ...etc) that I refer to	MIMS	Therapeutics	8	7	8	10	4		None of the above		PhD degree
Male	41 - 50	St.Petersburg-Russia/excellent		Education and training comes by experience	Personal development and leadership skills come by experiance	No need for such scheme I am ruining my own pharmacy	Yes, there is a program and I use it	جالاكسي	I have a trusted reference (particular book, website, application ...etc) that I refer to	*Clinical Pharmacology Morris J. Brown, ‏Pankaj Sharma, ‏Peter N. Bennett - 2012 - ‏book *Drugs.Com - Website *Drugs in Jordan -- App	Pharmacology	9	3	9	9	10	Nutrition /diets / and food supplements	Time management	Work shops that help old graduates to keep in touch with the latest developments in drugs and therapy.	Others	*Granting Scholarships to pharmacists who wanna complete their higher studies. *Funding the scientific researches of the pharmacists if there are. *Exchanging experiences and informations through the training processes between community pharmacists and students.
Male	41 - 50	Jordan university		Yes, but not written	No, no need for such strategies and programmes , it is personal issues and efforts	It is only the personal appreciation	No, we do not have such program		I have a trusted reference (particular book, website, application ...etc) that I refer to	App	Therapeutics	10	10	10	10	6	Lab result interpretation	Time management		Others	Organize a pharma camp
Male	51 - 60	Good		Yes, but not written	Yes and there is written policy for personal development and leadership	Yes, it is clearly explained and well-documented	No, we do not have such program	سمارت	I ask one of the following: the senior, my peers or one expert	Book	OTC	8	7	9	9	9	Clinical	Coaching skills	No	Professional Diploma in Pharmaceutical Management	No think
Male	41 - 50	جامعة عمان الاهلية		Yes, but not written	Personal development and leadership skills come by experiance	No, I only receive my salary and that it is	Yes, there is a program and I use it	الجامع	I ask one of the following: the senior, my peers or one expert	Drug leaflet	Pharmacology	6	7	8	5	9	Professional marketing	Coaching skills		Professional Diploma in Pharmaceutical Marketing	تخريج طلاب متمكنين من الادوية واستخدامها وتسويقها باحترافية
Male	More than 65	بغداد		Yes, but not written	No, no need for such strategies and programmes , it is personal issues and efforts	It is only the personal appreciation	No, we do not have such program		I have a trusted reference (particular book, website, application ...etc) that I refer to		Therapeutics	9	8	7	8	7		Personal communication		PhD degree
Male	31 - 40			Education and training comes by experience	Personal development and leadership skills come by experiance	Other answer	Yes, there is a program and I use it	سمارت	I ask one of the following: the senior, my peers or one expert	Drug leaflet and ask some one expert	Therapeutics	7	7	10	10	9		Personal communication		PhD degree	Support personal communication and development personal skill
Male	22- 30	الزيتونة		Yes, but not written	Yes, but not written	Yes, but its not clear nor fixed term	Yes, there is a program and I use it	جالاكسي	I have a trusted reference (particular book, website, application ...etc) that I refer to	Medscape, upto date	Therapeutics	5	8	7	8	8	تشريعات	Time management		Professional Diploma in Pharmaceutical Marketing	التركيز أكثر على المواضيع المهمه والأكثر استخداما.. والبعد عن أي تعقيدات أو أمور لا تهم الطالب.
Male	22- 30	Sindh university / pakistan		Yes, but not written	Yes, but not written	Other answer	Yes, there is a program and I use it	Not your business	I have a trusted reference (particular book, website, application ...etc) that I refer to	Jgda	Therapeutics	10	8	8	10	10	Patient counseling	Time management		Master degree
Male	31 - 40	جامعة مصر للعلوم و التكنولوجيا		Education and training comes by experience	Personal development and leadership skills come by experiance	No need for such scheme I am ruining my own pharmacy	Yes, there is a program and I use it	جالاكسي	I have a trusted reference (particular book, website, application ...etc) that I refer to	1.particular book / 2. Trusted website / 3. Drug leaflet	OTC	10	10	10	10	10	None	Personal communication		Professional Diploma in Research Methods
Male	31 - 40	جامعة مصر للعلوم و التكنولوجيا		Education and training comes by experience	Personal development and leadership skills come by experiance	No need for such scheme I am ruining my own pharmacy	Yes, there is a program but I do not use it frequently	جالاكسي	I have a trusted reference (particular book, website, application ...etc) that I refer to	1.Particular book/2.Trusted website /3. Drug leaflet	OTC	10	10	10	10	10	None	Personal communication		Professional Diploma in Research Methods	Through educational and training workshops
Male	41 - 50	عمان الاهلية		Yes, but not written	Yes, but not written	No need for such scheme I am ruining my own pharmacy	Yes, there is a program and I use it	جالاكسي	I ask one of the following: the senior, my peers or one expert	Drug in jordan	OTC	8	8	8	8	8		Coaching skills		Professional Diploma in Leadership	No thing
Male	41 - 50			Education and training comes by experience	Yes, but not written	No need for such scheme I am ruining my own pharmacy	Yes, there is a program and I use it	جالاكسي	I have a trusted reference (particular book, website, application ...etc) that I refer to		OTC	7	8	5	9	8	Selling skills	Time management		Professional Diploma in Human Resource Management
Male	22- 30	الطب الاول -مصر		Yes, but not written	Yes, but not written	Yes, it is clearly explained and well-documented	No, we do not have such program	Manually	I just search the internet (Google it)	Websites	OTC	10	1	10	10	10	Communication skills	Personal communication	Marketing	Professional Diploma in Pharmaceutical Marketing	By traning the students
Male	22- 30	Hashemite		Education and training comes by experience	Yes, but not written	Yes, but its not clear nor fixed term	Yes, there is a program and I use it	سمارت	I have a trusted reference (particular book, website, application ...etc) that I refer to		Therapeutics	6	8	9	10	7		Personal communication		Professional Diploma in Pharmaceutical Management
Male	41 - 50	University of jordan		Yes, but not written	No, no need for such strategies and programmes , it is personal issues and efforts	Yes, it is clearly explained and well-documented	No, we do not have such program		I have a trusted reference (particular book, website, application ...etc) that I refer to	App drugs in jordan	Pharmacology	8	3	1	9	8		Time management		Professional Diploma in Research Methods
Male	31 - 40			Education and training comes by experience	Personal development and leadership skills come by experiance	Yes, it is clearly explained and well-documented	Yes, there is a program and I use it	سمارت	I just search the internet (Google it)		OTC	9	9	10	10	10		Personal communication		PhD degree	Give a good plan and motivation to their studients
Male	41 - 50	University of Jordan		Yes, but not written	No, no need for such strategies and programmes , it is personal issues and efforts	No need for such scheme I am ruining my own pharmacy	No, we do not have such program		I just search the internet (Google it)	Martin dil British pharmacopeia	OTC	9	10	7	8	5	Communication skills Body language	Personal communication	Clinical pharmacy workshop	PhD degree	Free courses for community pharmacists in finance and economy and clinical courses
Male	31 - 40	جامعة الاسراء		Yes, but not written	No, no need for such strategies and programmes , it is personal issues and efforts	Yes, it is clearly explained and well-documented	Yes, there is a program and I use it	سمارت	I have a trusted reference (particular book, website, application ...etc) that I refer to	Website	Pharmacology	10	8	10	10	10	Personal communication	Personal communication		Professional Diploma in Pharmaceutical Marketing
Male	31 - 40	الجامعة الاردنية 2007		Yes, but not written	Personal development and leadership skills come by experiance	Yes, but its not clear nor fixed term	Yes, there is a program and I use it	جالاكسي	I have a trusted reference (particular book, website, application ...etc) that I refer to		OTC	7	6	3	7	7		Coaching skills		Professional Diploma in Pharmaceutical Management
Male	41 - 50	University of Jordan		Education and training comes by experience	No, no need for such strategies and programmes , it is personal issues and efforts	Yes, but its not clear nor fixed term	Yes, there is a program but I do not use it frequently		I have a trusted reference (particular book, website, application ...etc) that I refer to	Drugs.com Book(pharmacology)	Pharmacology	10	10	8	10	10	Ethical	Time management		Professional Diploma in Pharmaceutical Management	Providing them with important and necessary information and educating them in educational courses to develop their skills
Male	31 - 40	israa university		Yes and there is written policy for training and education	Yes and there is written policy for personal development and leadership	Yes, it is clearly explained and well-documented	Yes, there is a program and I use it	سمارت	I ask one of the following: the senior, my peers or one expert	no	Therapeutics	9	7	8	8	6		Coaching skills		Professional Diploma in Pharmaceutical Management
Male	31 - 40	جامعه البتراء		No, no need for such infrastructure every thing is clear	No, no need for such strategies and programmes , it is personal issues and efforts	No need for such scheme I am ruining my own pharmacy	No, we do not have such program	لا يوجد	Others		Other	7	7	8	8	8		None of the above		Others
Male	51 - 60	Jordan university		Yes and there is written policy for training and education	Yes and there is written policy for personal development and leadership	It is only the personal appreciation	No, we do not have such program		I have a trusted reference (particular book, website, application ...etc) that I refer to	Bnf Jodrugs Medscap	Therapeutics	10	10	10	10	10	Crises management Patient councelling	Personal communication		Professional Diploma in Research Methods	Pharmacy practice update
Male	51 - 60	Jordan university		Yes and there is written policy for training and education	Yes and there is written policy for personal development and leadership	No need for such scheme I am ruining my own pharmacy	No, we do not have such program		I have a trusted reference (particular book, website, application ...etc) that I refer to	Bnf,jodrugs, medscab	Therapeutics	10	10	10	10	10	Crises manegment ,patient counseling	Personal communication		Professional Diploma in Research Methods	Pharmacy practice update
Male	41 - 50	Isra university		Education and training comes by experience		Yes, it is clearly explained and well-documented	No, we do not have such program		Others	particular book	Pharmacology	10	10	10	10	10	تجربة الواقع	Personal communication		Professional Diploma in Leadership	البحث عن المعلومة وعدم الاستناد الى الكتب فقط عدم السماع الى زملاء الفيسبوك
Male	More than 65	جامعة بولونيا في اطاليا		Yes, but not written	Yes and there is written policy for personal development and leadership	Yes, it is clearly explained and well-documented	Yes, there is a program and I use it	سمارت	I have a trusted reference (particular book, website, application ...etc) that I refer to	Drugs in jordan , jfda website, british pharmacopiea , medscape , google , lipincot book	OTC	7	6	10	10	10	Presentation skills , time mangement	Personal communication		Professional Diploma in Pharmaceutical Marketing	In workshops and support the scientific researchs
Male	31 - 40	Ukraine		Yes, but not written	Yes, but not written	Other answer	No, we do not have such program		I have a trusted reference (particular book, website, application ...etc) that I refer to		Other	10	10	10	10	10		Time management		Others
Male	41 - 50	جامعة الإسراء		Yes and there is written policy for training and education	Personal development and leadership skills come by experiance	Yes, it is clearly explained and well-documented	Yes, there is a program and I use it	سمارت	I have a trusted reference (particular book, website, application ...etc) that I refer to	The best reference to me is particular book	OTC	10	10	6	10	5	I would like to have cours help use to easily communicate with the patient	Personal communication	May be development skill	PhD degree	They can start to educate the master and DPh degree
